# Supplementary material for: Embedded MOX-Based Volatilomic Sensing for Real-Time Classification of Plant-Based Milk Beverages
Source: Sensors (Basel). 2026 Mar 21;26(6):1976. doi: 10.3390/s26061976 (PMC13030087; doi:10.3390/s26061976)
Supplement: Supplementary file 1 [file sensors-26-01976-s001.zip]

Archive with 2 entries (2 files):
- sensors-4173210-File S1.xlsx
- sensors-4173210-File S2.csv
