# Supplementary material for: Embedded MOX-Based Volatilomic Sensing for Real-Time Classification of Plant-Based Milk Beverages
Source: Sensors (Basel). 2026 Mar 21;26(6):1976. doi: 10.3390/s26061976 (PMC13030087; doi:10.3390/s26061976)
Supplement: Supplementary file 1 [file sensors-26-01976-s001.zip › sensors-4173210-File S1.xlsx]

## Sheet: OATS
RT	NOME	R1	R2	R3	MEDIA	DEV.ST	% MEDIA ABBONDANZA
2505	Heptane, 4-methyl-	133123		131675	132399	1023.89	0.395646
4250	2,4-Dimethyl-1-heptene	783969	418380	642049	614799	184312	1.8372
4926	Octane, 4-methyl-	44305			44305		0.132396
8989	2,6-Dimethyl-2-trans-6-octadiene		92753		92753		0.277172
9181	Myrcene	32192	160454	35817	76154.3	73028.1	0.227571
9524	Decane <n->	172062	262361	185322	206582	48759.2	0.617325
9723	Heptane, 2,5,5-trimethyl-	1141226	1231331	1085713	1.15276e+06	73490.6	3.44477
10010	Decane, 5-methyl-	44746			44746		0.133714
10020	Hexane, 3-ethyl-3-methyl-			29724	29724		0.0888238
10136	1-Octene, 3,7-dimethyl-	213394	216093		214744	1908.48	0.641715
10146	1-Pentanol, 2-ethyl-			140124	140124		0.418731
11040	Nonane, 5-(2-methylpropyl)-	1234630	1237402	1137353	1.20313e+06	56980	3.59529
11313	Octane, 5-ethyl-2-methyl-	1585108	1586909	1494919	1.55565e+06	52598.3	4.64871
11493	Undecane, 5-methyl-	941027	8108135	3038668	4.02928e+06	3.68481e+06	12.0406
12015	1-Decene, 2,4-dimethyl-	1356673	1268597	1236572	1.28728e+06	62192.2	3.84676
12311	Cymene <ortho->		37963		37963		0.113444
12317	Decane, 5,6-dimethyl-	94948	25432	73398	64592.7	35584.7	0.193021
12809	Decane, 3,7-dimethyl-	3531777	2238253	3506947	3.09233e+06	739753	9.24075
13232	Octane, 2,3,6,7-tetramethyl-	1424769	1766604	1365217	1.51886e+06	216606	4.5388
15310	Dodec-1-ene	29228		36681	32954.5	5270.07	0.0984775
15344	Pentadecane <n->		39911		39911		0.119265
15480	Dodecane <n->	2149779	3000711	2247277	2.46592e+06	465699	7.36888
16043	Dodecane, 4,6-dimethyl-	6402229	9390724	6651400	7481451	1.65817e+06	22.3567
16424	2-Undecene, 2,5-dimethyl-	50965		59163	55064	5796.86	0.164547
16429	2-Undecene, 4,5-dimethyl-, [R*,S*-(Z)]-		59217		59217		0.176957
16515	Dodecane, 2,6,10-trimethyl-			44480	44480		0.132919
16675	Heptadecane	116113	130219	244523	163618	70419.6	0.488938
17197	11-Methyldodecanol	715137	985742	752925	817935	146548	2.44422
17330	2-Isopropyl-5-methyl-1-heptanol	478522	655729	498999	544417	96941.5	1.62687
17416	Dodecane, 1-iodo-	270999	373404	263466	302623	61413.8	0.904324
17601	2-Bromo dodecane	74934	101185		88059.5	18562.3	0.263147
17602	Hexadecane, 2,6,11,15-tetramethyl-			55716	55716		0.166495
17924	Dodecane, 4-methyl-		427656		427656		1.27796
17985	2,4-Dimethyldodecane		51486	28612	40049	16174.4	0.119678
17985	Heptane, 2,4,6-trimethyl-	51031			51031		0.152495
18227	2(3H)-Furanone, dihydro-5-pentyl-		93695		93695		0.279987
18229	Sulfurous acid, dodecyl hexyl ester	61529			61529		0.183866
18232	3,5-Dimethyldodecane			36048	36048		0.107722
18633	Tetradecane	1152759			1152759		3.44477
18633	Tetradecane		1449993	1110593	1280293	239992	3.82588
19294	Eicosane	1212770	1454992	901620	1189794	277401	3.55544
19395	Tricosane <n->	70339	26317	179848	92168	79059	0.275424
19435	Humulene <alpha->		26277		26277		0.0785232
19513	10-Methylnonadecane	59301			59301		0.177208
19856	Heneicosane	56607	76848		66727.5	14312.5	0.199401
20070	Heptadecane, 8-methyl-		33658	30922	32290	1934.64	0.0964917
20160	Decane, 1-iodo-	65828	81945	62580	70117.7	10370.7	0.209532
20375	Hexacosane <n->	60072	100829	83732	81544.3	20466.4	0.243678
20375	Nonane, 5-methyl-5-propyl-		26487		26487		0.0791507
20938	Benzoic acid <2-[[[4-(4-hydroxy-4-methylpentyl)-, 3-cyclohexen-1-yl]methylene]amino]-, methyl-> ester	428472			428472		1.2804
20958	Phthalic acid, bis(7-methyloctyl) ester		343930		343930		1.02776
20966	Bis(tridecyl) phthalate			214307	214307		0.64041
	Alkanes	47
	Alkenes	8
	Alcohols	3
	Esters	3
	Terpenes	1

## Sheet: ALMOND
RT	NOME	R1	R2	R3	MEDIA	DEV.ST	% MEDIA ABBONDANZA
4265	2,4-Dimethyl-1-heptene	424171	748207	575920	582766	162126	1.3779
9035	1-Butanol, 3,3-dimethyl-			104407	104407		0.24686
9197	Myrcene		258830	176442	217636	58257.1	0.51458
9529	Decane <n->	143572	401057	220394	255008	132186	0.602941
9729	Heptane, 2,5,5-trimethyl-	846544	1833859	1131912	1.27077e+06	508094	3.00462
10146	1-Octene, 3,7-dimethyl-	186268	338313	211547	245376	81472.2	0.580168
10552	1-Heptanol, 6-methyl-	14252			14252		0.0336975
11047	Nonane, 5-(2-methylpropyl)-	809672	1958205	1510284	1.42605e+06	578881	3.37177
11320	Undecane, 5-methyl-	5685407	14754333	11242853	1.05609e+07	4.57277e+06	24.9702
12020	1-Decene, 2,4-dimethyl-	835671	2094160	1619298	1.51638e+06	635526	3.58533
12323	2-Ethyl-1-butanol, pentafluoropropionate	22002			22002		0.0520216
12326	Decane, 5,6-dimethyl-	48535	48898	56466	51299.7	4477.86	0.121293
12333	Octane, 4,5-diethyl-			38401	38401		0.0907955
13237	Octane, 2,3,6,7-tetramethyl-	946277	2501402	2106224	1851301	808296	4.37723
15320	Dodec-1-ene			45602	45602		0.107822
15484	Dodecane	1715530	56488		886009	1.17312e+06	2.09488
15493	Dodecane <n->		4443419	3482093	3962756	679760	9.36956
15760	Cyclododecane			61951	61951		0.146477
16047	Dodecane, 4,6-dimethyl-	4755980	14729523	9471909	9.65247e+06	4.98922e+06	22.8224
16432	2-Undecene, 2,5-dimethyl-	38291	135473	65692	79818.7	50107.5	0.188724
16515	Octane, 3,5-dimethyl-			46402	46402		0.109713
16679	Heptadecane	115127	479496	112228	235617	211210	0.557094
17201	11-Methyldodecanol	548772	1618212	1531771	1.23292e+06	594062	2.91512
17334	2-Isopropyl-5-methyl-1-heptanol	357175	1058735	932527	782812	373975	1.85089
17420	Dodecane, 1-iodo-	181141	586143	486965	418083	211105	0.988518
17529	Hexadecane	322765	64876	3553230	1.31362e+06	1.94384e+06	3.10594
17602	2-Bromo dodecane	45346	126547	128487	100127	47451.4	0.23674
17610	Hexadecane, 2,6,11,15-tetramethyl-			117583	117583		0.278014
17927	Dodecane, 4-methyl-	217728			217728		0.514797
17990	Tridecane, 5-methyl-		40737	51996	46366.5	7961.32	0.109629
17995	Undecane, 4,4-dimethyl-	24160			24160		0.057124
18195	Octane, 2,6,6-trimethyl-			63038	63038		0.149047
18234	Nonadecane, 9-methyl-	23048			23048		0.0544948
18238	Tridecane, 3-methyl-			43560	43560		0.102993
18301	Nonane, 5-butyl-			46971	46971		0.111058
18635	Tetradecane	987837	2010636	1882957	1.62714e+06	557324	3.84723
18973	Caryophyllene		41681		41681		0.0985508
19175	Hentriacontane <n->	19045			19045		0.0450301
19297	Eicosane	927878	2173316	2342511	1.81457e+06	772542	4.29038
19435	Humulene <alpha->		52372		52372		0.123829
19860	Heneicosane	52273	128185	115789	98749	40723.8	0.233483
20008	1-Dodecanol, 2-hexyl-			110391	110391		0.261009
20162	Decane, 1-iodo-	53474	140022		96748	61198.7	0.228751
20380	5,5-Diethyltridecane		40988	121937	81462.5	57239.6	0.19261
20380	Heptadecane, 2-methyl-			43835	43835		0.103644
20380	Nonane, 5-methyl-5-propyl-	18722			18722		0.0442664
20559	Tricosane <n->	71504	89401	207936	122947	74144.6	0.290697
20964	Phthalic acid, bis(7-methyloctyl) ester	229143			229143		0.541787
20967	Bis(tridecyl) phthalate		300989		300989		0.71166
21959	Hexacosane <n->	54742	46579	52626	51315.7	4236.32	0.121331
22586	Hexadecane, 1-iodo-	27662			27662		0.0654042
	Alkanes	35
	Alkenes	5
	Alcohols	5
	Esters	3
	Terpenes	3

## Sheet: COCONUT
RT	NOME	R1	R2	R3	MEDIA	DEV.ST	% MEDIA ABBONDANZA
0.659	Acetic acid, cyano-	49297			49297		0.0864841
2466	Heptane, 4-methyl-	467066			467066		0.819396
4225	2,4-Dimethyl-1-heptene	1709083	694342	1816983	1.4068e+06	619363	2.46802
9176	.beta.-Myrcene	42371		316359	179365	193739	0.314669
9503	Decane <n->	249953	264290	754242	422828	287102	0.741788
9705	Heptane, 2,5,5-trimethyl-	2013769	2405850	3538954	2.65286e+06	792027	4.65404
9985	Hexane, 3-ethyl-3-methyl-	100413		165995	133204	46373.5	0.233686
10125	1-Octene, 3,7-dimethyl-	410199	494546	788218	564321	198434	0.990015
11022	Nonane, 5-methyl-5-propyl-	217544	53103	203547	158065	91168.5	0.2773
11298	Undecane, 5-methyl-	3925462	13047942	18055234	1.16762e+07	7.16407e+06	20.4841
11997	11-Methyldodecanol	1743303	2674007	4069480	2828930	1.1708e+06	4.96293
12139	Ethanol, 2-(dodecyloxy)-	1097555		2163519	1630537	753750	2.86053
12149	1-Octanol, 2,7-dimethyl-		1314557		1314557		2.30619
12292	Decane, 5,6-dimethyl-	179887	96224	296210	190774	100436	0.334683
12519	Nonane, 5-(2-methylpropyl)-	1448374	2363935	3536973	2.44976e+06	1.04694e+06	4.29773
12798	Dodecane, 4-methyl-	8860240	6978658	9410468	8.41646e+06	1.2752e+06	14.7654
13216	Octane, 2,3,6,7-tetramethyl-	1806029	2943436	1738629	2162698	676978	3.79412
14813	Undecane, 3-methyl-		21214		21214		0.0372167
15466	Dodecane <n->	1251345	2495775	3608923	2.45201e+06	1.1794e+06	4.30169
15853	Benzaldehyde, 2,4-dimethyl-	26657	27846		27251.5	840.75	0.0478086
16032	Dodecane, 4,6-dimethyl-	4803497	10492814	13855116	9.71714e+06	4.57539e+06	17.0472
16420	2-Isopropyl-5-methyl-1-heptanol	552512	972645	1425976	983711	436837	1.72577
16505	Octane, 3,5-dimethyl-		35366		35366		0.0620443
16609	Octalactone <gamma->	73510	114821	2444879	877737	1.35734e+06	1.53986
16618	2(3H)-Furanone, 5-butyldihydro-			255913	255913		0.44896
17406	Decane, 1-iodo-	245885	510743	851566	536065	303633	0.940444
17590	Tetradecane, 4-methyl-	47139	109522		78330.5	44111.4	0.137419
17597	Hexadecane, 2,6,11,15-tetramethyl-			131525	131525		0.230741
17975	Tridecane, 5-methyl-		37918		37918		0.0665214
17976	Butanoic acid, 3-oxo-, hexyl ester	44992			44992		0.0789316
18207	2(3H)-Furanone, dihydro-5-pentyl-	272423	319248	839782	477151	314919	0.837089
18621	Tetradecane	678021	1367056	1670187	1.23842e+06	508437	2.17262
19283	Hentriacontane <n->	55302			55302		0.097019
19503	Hexadecane	49885		383124	216504	235636	0.379824
19608	Tricosane <n->	169574	72545	228432	156850	78718.5	0.27517
19664	Eicosane	785047	1420436	2264892	1490125	742380	2.6142
19845	Heptadecane	87999	293784	403156	261646	160018	0.459019
19988	10-Methylnonadecane		104011		104011		0.182471
19993	1-Decanol, 2-hexyl-			135957	135957		0.238516
20060	Heptadecane, 8-methyl-		40296	63302	51799	16267.7	0.0908735
20109	1-Hexadecanesulfonyl chloride	33002			33002		0.057897
20150	5,5-Diethyltridecane		91960		91960		0.16133
20370	Heptadecane, 2-methyl-			44910	44910		0.0787878
20929	Benzoic acid <2-[[[4-(4-hydroxy-4-methylpentyl)-, 3-cyclohexen-1-yl]methylene]amino]-, methyl-> ester	826415	511435		668925	222724	1.17353
21944	Hexacosane <n->	86572	23573	105131	71758.7	42749.3	0.12589
	Alkanes	29
	Alkenes	4
	Alcohols	5
	Esters	2
	Terpenes	2
	Carboxylic acids	3

## Sheet: SOY
RT	NOME	R1	R2	R3	MEDIA	DEV.ST	% MEDIA ABBONDANZA
0.640	Acetic acid, cyano-	73271	141588	267153	160671	98339.6	0.284634
0.829	Acetone	625700	565872	668614	620062	51602.5	1.09846
4275	2,4-Dimethyl-1-heptene	594739	2181821	323013	1033191	1.00398e+06	1.83034
9183	.beta.-Myrcene		197572		197572		0.350006
9521	Decane <n->	314309	505352	170633	330098	167917	0.584781
9721	Heptane, 2,5,5-trimethyl-	1755512	3076090	1237139	2.02291e+06	948189	3.58367
10010	Octane, 3-methyl-		156153		156153		0.276631
10136	1-Undecene, 7-methyl-	275338			275338		0.487772
10139	1-Octene, 3,7-dimethyl-			193322	193322		0.342477
11034	Nonane, 5-(2-methylpropyl)-	1958228	2894234	1365336	2.0726e+06	770839	3.67169
11313	Octane, 5-ethyl-2-methyl-	2414525	3970061	1671743	2685443	1.17287e+06	4.75736
11493	Undecane, 5-methyl-	12201340	16307586	8748225	1.24191e+07	3.78438e+06	22.0008
12012	11-Methyldodecanol	2619991	2877760	1831943	2.44323e+06	544854	4.32828
12153	1-Decene, 2,4-dimethyl-	1067161	1546275		1306718	338785	2.3149
12156	1-Octanol, 2,7-dimethyl-		572597	796852	684724	158572	1.21301
12306	Decane, 5,6-dimethyl-	84036	277157	68333	143175	116297	0.25364
13233	Octane, 2,3,6,7-tetramethyl-	2590055	3157067	1846614	2.53125e+06	657203	4.4842
15480	Dodecane <n->	4257199	2862224	2989424	3.36962e+06	771296	5.9694
16038	Dodecane, 4,6-dimethyl-	10532099	10390851	10064067	1.0329e+07	240067	18.2982
16421	2-Undecene, 2,5-dimethyl-	117339			117339		0.20787
16424	Heneicosane, 11-(1-ethylpropyl)-		87985		87985		0.155869
17006	Hexadecane	654731	598349		626540	39868.1	1.10994
17327	2-Isopropyl-5-methyl-1-heptanol	1015424	904909	835428	918587	90774.2	1.62731
17413	Decane, 1-iodo-	720434	635002	41188	465541	369975	0.824724
17417	Dodecane, 1-iodo-			422853	422853		0.7491
17599	Hexadecane, 2,6,11,15-tetramethyl-		118988	100697	109842	12933.7	0.19459
17776	Dodecane, 4-methyl-	2439320	2268769	456082	1.72139e+06	1.0991e+06	3.04951
17980	2,4-Dimethyldodecane	36066		49017	42541.5	9157.74	0.0753639
17985	Eicosane, 2,4-dimethyl-		37908		37908		0.0671554
18222	2(3H)-Furanone, dihydro-5-pentyl-	139739	189194	109542	146158	40212.1	0.258925
19391	Heptadecane	523552	223927	288549	345343	157680	0.611787
19611	Eicosane	2549835	2053299	6720015	3774383	2.56304e+06	6.68646
19934	Tricosane <n->		53828		53828		0.0953583
20066	Heptadecane, 8-methyl-		57228		57228		0.101382
20114	1-Hexadecanesulfonyl chloride		64764		64764		0.114732
20370	Heptadecane, 2-methyl-	42311			42311		0.0749555
20375	5,5-Diethyltridecane	43834	41821		42827.5	1423.41	0.0758705
20378	Tetracosane	1775219	1345136	3766395	2.29558e+06	1.29178e+06	4.06671
20685	Benzoic acid <2-[[[4-(4-hydroxy-4-methylpentyl)-, 3-cyclohexen-1-yl]methylene]amino]-, methyl-> ester		929995	592692	761344	238509	1.34875
20956	Phthalic acid, bis(7-methyloctyl) ester	1106708	299363	1041972	816014	448602	1.4456
20957	Bis(tridecyl) phthalate	316832			316832		0.56128
22386	Hexacosane <n->	56600		59488	58044	2042.12	0.102827
24476	Phthalic acid, 5-methylhex-2-yl butyl ester			148832	148832		0.263661
	Alkanes	27
	Alkenes	6
	Alcohols	4
	Esters	3
	Terpenes	1
	Carboxylic acids	2

## Sheet: Chemical Classes
	Alkanes	Alkenes	Alcohols	Esters	Terpenes	Carboxylic acids
Oats	47	8	3	3	1	0
Almond	35	5	5	3	3	0
Coconut	29	4	5	2	2	3
Soy	27	6	4	3	1	2

## Sheet: Compounds %
RT	NOME	OATS %	ALMOND %	COCONUT%	SOY%
0.659	Acetic acid, cyano-			0.0864841	0.284634
0.829	Acetone				1.09846
2505	Heptane, 4-methyl-	0.395646		0.819396
4250	2,4-Dimethyl-1-heptene	1.8372	1.3779	2.46802	1.83034
4926	Octane, 4-methyl-	0.132396
8989	2,6-Dimethyl-2-trans-6-octadiene	0.277172
9035	1-Butanol, 3,3-dimethyl-		0.24686
9176	.beta.-Myrcene			0.314669	0.350006
9181	Myrcene	0.227571	0.51458
9524	Decane <n->	0.617325	0.602941	0.741788	0.584781
9723	Heptane, 2,5,5-trimethyl-	3.44477	3.00462	4.65404	3.58367
10010	Decane, 5-methyl-	0.133714
10010	Octane, 3-methyl-				0.276631
10020	Hexane, 3-ethyl-3-methyl-	0.0888238		0.233686
10136	1-Octene, 3,7-dimethyl-	0.641715	0.580168	0.990015	0.342477
10136	1-Undecene, 7-methyl-				0.487772
10146	1-Pentanol, 2-ethyl-	0.418731
10552	1-Heptanol, 6-methyl-		0.0336975
11040	Nonane, 5-(2-methylpropyl)-	3.59529	3.37177	4.29773	3.67169
11298	Undecane, 2-methyl-			20.4841
11313	Octane, 5-ethyl-2-methyl-	4.64871			4.75736
11493	Undecane, 5-methyl-	12.0406	24.9702
11493	Undecane, 6-methyl-				22.0008
12012	Methyldodecanol				4.32828
12015	1-Decene, 2,4-dimethyl-	3.84676	3.58533		2.3149
12139	Ethanol, 2-(dodecyloxy)-			2.86053
12149	1-Octanol, 2,7-dimethyl-			2.30619	1.21301
12311	Cymene <ortho->	0.113444
12317	Decane, 5,6-dimethyl-	0.193021	0.121293	0.334683	0.25364
12323	2-Ethyl-1-butanol, pentafluoropropionate		0.0520216
12333	Octane, 4,5-diethyl-		0.0907955
12809	Decane, 3,7-dimethyl-	9.24075
13232	Octane	4.5388
13237	Octane, 2,3,6,7-tetramethyl-		4.37723	3.79412	4.4842
14813	Undecane, 3-methyl-			0.0372167
15310	Dodec-1-ene	0.0984775	0.107822
15344	Pentadecane <n->	0.119265
15484	Dodecane	7.36888	2.09488	4.30169
15493	13-Dodecane		9.36956		5.9694
15760	Cyclododecane		0.146477
15853	Benzaldehyde, 2,4-dimethyl-			0.0478086
16043	Dodecane, 4,6-dimethyl-	22.3567	22.8224	16.0472	18.2982
16424	2-Undecene, 2,5-dimethyl-	0.164547	0.188724		0.20787
16424	Heneicosane, 11-(1-ethylpropyl)-				0.155869
16429	2-Undecene, 4,5-dimethyl-, [R*,S*-(Z)]-	0.176957
16515	Dodecane, 2,6,10-trimethyl-	0.132919
16515	Octane, 3,5-dimethyl-		0.109713	0.0620443
16609	Octalactone <gamma->			1.53986
16618	2(3H)-Furanone, 5-butyldihydro-			0.44896
16675	Heptadecane	0.488938	0.557094	0.459019	0.611787
17197	11-Methyldodecanol	2.44422	2.91512	4.96293
17330	2-Isopropyl-5-methyl-1-heptanol	1.62687	1.85089	1.72577	1.62731
17416	Dodecane, 1-iodo-	0.904324	0.988518		0.7491
17529	Hexadecane		3.10594		1.10994
17590	Tetradecane, 4-methyl-			0.137419
17601	2-Bromo dodecane	0.263147	0.23674
17602	Hexadecane, 2,6,11,15-tetramethyl-	0.166495	0.278014	0.230741	0.19459
17776	Dodecane, 4-methyl-			14.7654	3.04951
17924	Dodecane, 9-methyl-	1.27796	0.514797
17976	Butanoic acid, 3-oxo-, hexyl ester			0.0789316
17985	2,4-Dimethyldodecane	0.119678			0.0753639
17985	Eicosane, 2,4-dimethyl-				0.0671554
17985	Heptane, 2,4,6-trimethyl-	0.152495
17990	Tridecane, 5-methyl-		0.109629	0.0665214
17995	Undecane, 4,4-dimethyl-		0.057124
18195	Octane, 2,6,6-trimethyl-		0.149047
18227	2(3H)-Furanone, dihydro-5-pentyl-	0.279987		0.837089	0.258925
18229	Sulfurous acid, dodecyl hexyl ester	0.183866
18232	3,5-Dimethyldodecane	0.107722
18234	Nonadecane, 9-methyl-		0.0544948
18238	Tridecane, 3-methyl-		0.102993
18301	Nonane, 5-butyl-		0.111058
18633	Tetradecane	3.44477	3.84723	2.17262	3.82588
18973	Caryophyllene		0.0985508
19175	Hentriacontane <n->		0.0450301	0.097019
19294	Eicosane	3.55544	4.29038	2.6142	5.37065
19395	Tricosane <n->	0.275424	0.290697	0.27517	0.0953583
19435	Humulene <alpha->	0.0785232	0.123829
19503	Hexadecane, 12-methyl-			0.379824
19509	Methylnonadecane	2.54327
19513	10-Methylnonadecane	0.177208		0.182471
19690	Nonane, 5-(1-methylpropyl)-			0.887072
19714	Nonadecane			0.11345
19856	Heneicosane	0.199401	0.233483
19993	1-Decanol, 2-hexyl-			0.138516
20008	1-Dodecanol, 2-hexyl-		0.261009
20070	Heptadecane, 8-methyl-	0.0964917		0.0908735	0.101382
20109	1-Hexadecanesulfonyl chloride			0.057897	0.114732
20160	Decane, 1-iodo-	0.209532	0.228751	0.940444	0.824724
20375	Hexacosane <n->	0.243678	0.121331	0.12589
20375	Nonane, 5-methyl-5-propyl-	0.0791507	0.0442664	0.2773
20378	Tetracosane				1.06671
20380	5,5-Diethyltridecane		0.19261	0.16133	0.0758705
20380	Heptadecane, 2-methyl-		0.103644	0.0787878	0.0749555
20938	Benzoic acid <2-[[[4-(4-hydroxy-4-methylpentyl)-, 3-cyclohexen-1-yl]methylene]amino]-, methyl-> ester	1.2804		1.27301	1.34
20958	Phthalic acid, bis(7-methyloctyl) ester	1.02776	0.541787		1.4456
20966	Bis(tridecyl) phthalate	0.64041
20967	Bis(tridecyl)		0.71166		0.506481
22386	Hexacosane <n->				0.102827
22586	Hexadecane, 1-iodo-		0.0654042
24476	Phthalic acid, 5-methylhex-2-yl butyl ester				0.817133
25269	Dodecane, 4,6-dimethyl-	1.28261
		100	100	100	100
	Relative abundance is expressed as percentage of total GC peak area for each beverage type. Values represent the mean of three replicate analyses. Compounds not detected in a specific beverage are left blank.
