# Supplementary material for: Embedded MOX-Based Volatilomic Sensing for Real-Time Classification of Plant-Based Milk Beverages
Source: Sensors (Basel). 2026 Mar 21;26(6):1976. doi: 10.3390/s26061976 (PMC13030087; doi:10.3390/s26061976)
Supplement: Supplementary file 1 [file sensors-26-01976-s001.zip › sensors-4173210-File S2.csv]

2022-12-15T11:06:02	1	0	143.709	3.207.297	413.479	7.430.645	7.118.847	9.722.265
2022-12-15T11:06:02	1	0	5.034.845	2.827.661	2.818.224	1.815.551	5.336.568	5.112.047
2022-12-15T11:06:02	1	0	506.955	286.917	2.848.217	1.778.564	5.289.299	5.171.238
2022-12-15T11:06:02	1	0	4.949.622	2.757.765	2.767.716	1.728.113	5.186.208	508.617
2022-12-15T11:06:02	1	0	5.115.882	2.853.271	2.868.483	1.702.181	5.257.389	5.113.457
2022-12-15T11:06:02	1	0	5.087.486	2.840.994	2.849.378	1.659.453	5.139.176	4.980.367
2022-12-15T11:06:02	1	0	5.105.525	2.864.235	284.747	1.625.245	5.212.477	5.033.289
2022-12-15T11:06:02	1	0	5.117.839	2.869.576	2.830.247	1.627.159	5.225.687	5.108.681
2022-12-15T11:06:02	1	0	5.012.036	2.844.742	2.845.263	1.591.423	5.247.719	5.132.686
2022-12-15T11:06:02	1	0	5.109.801	2.881.861	2.885.533	1.580.207	5.287.717	5.117.377
2022-12-15T11:06:02	1	0	5.126.707	2.840.468	2.861.973	1.547.822	5.194.627	5.076.834
2022-12-15T11:06:02	1	0	5.119.521	2.874.197	2.892.562	1.513.066	5.191.225	5.053.904
2022-12-15T11:06:02	1	0	5.127.748	2.865.165	2.858.343	1.516.256	5.189.019	5.082.437
2022-12-15T11:06:02	1	0	512.962	2.866.738	2.858.863	1.521.385	531.323	5.165.156
2022-12-15T11:06:02	1	0	5.063.369	2.844.214	2.840.544	1.504.172	532.841	521.047
2022-12-15T11:06:02	1	0	5.166.906	2.883.492	2.910.287	1.827.285	52.41	505.396
2022-12-15T11:06:02	1	0	5.118.308	2.843.092	2.848.859	1.497.327	5.335.361	5.178.004
2022-12-15T11:06:02	1	0	5.056.825	2.838.966	2.838.966	1.466.445	5.273.347	5.104.847
2022-12-15T11:06:02	1	0	5.089.664	2.871.579	2.851.661	1.461.627	5.269.585	5.108.584
2022-12-15T11:06:02	1	0	5.050.176	2.836.798	2.821.604	1.469.039	5.203.063	5.044.163
2022-12-15T11:06:02	1	0	5.136.214	2.885.157	2.876.768	148.924	5.304.224	5.150.798
2022-12-15T11:06:02	1	0	5.087.644	2.814.316	2.840.538	1.490.466	5.250.684	5.097.294
2022-12-15T11:06:02	1	0	5.159.888	2.896.359	287.378	1.496.251	5.203.193	5.021.826
2022-12-15T11:06:02	1	0	5.051.505	2.828.644	2.859.038	1.529.195	5.220.709	5.095.428
2022-12-15T11:06:02	1	0	5.110.279	2.882.646	2.874.253	1.605.314	5.243.187	5.117.839
2022-12-15T11:06:02	1	0	5.181.276	2.907.854	2.905.231	1.685.871	5.205.534	5.069.904
2022-12-15T11:06:02	1	0	5.064.495	2.853.756	2.852.186	1.854.323	5.224.595	5.124.468
2022-12-15T11:06:02	1	0	5.148.204	2.850.957	284.571	2.137.634	5.267.881	5.107.739
2022-12-15T11:06:02	1	0	5.786.727	2.945.186	2.910.478	2.550.912	5.349.907	5.508.834
2022-12-15T11:06:02	1	0	8.943.785	2.989.746	3.559.414	4.469.672	6.111.873	7.431.636
2022-12-15T11:06:02	1	0	1.317.412	3.173.991	40.488	7.224.756	7.059.515	9.495.625
2022-12-15T11:06:02	1	0	5.109.431	2.825.532	2.836.013	1.474.966	5.276.754	5.098.147
2022-12-15T11:06:02	1	0	5.078.235	2.851.518	284.365	1.857.621	5.174.522	5.003.283
2022-12-15T11:06:36	1	0	4.975.211	2.800.953	2.782.623	1.923.165	5.228.967	5.054.026
2022-12-15T11:06:36	1	0	4.985.049	2.803.345	2.784.995	3.167.335	5.198.584	5.054.771
2022-12-15T11:06:36	1	0	5.034.368	2.824.249	2.808.532	3.129.911	5.317.629	5.096.115
2022-12-15T11:06:36	1	0	5.019.967	2.838.702	2.836.083	3.039.297	5.175.572	5.030.691
2022-12-15T11:06:36	1	0	4.962.614	2.793.869	2.813.248	2.985.072	5.197.648	5.039.859
2022-12-15T11:06:36	1	0	5.045.565	2.800.154	2.831.064	2.923.015	517.744	5.034.425
2022-12-15T11:06:36	1	0	5.066.497	284.021	283.654	2.874.209	5.200.578	5.084.685
2022-12-15T11:06:36	1	0	5.102.636	2.838.536	28.621	2.819.117	5.319.799	519.042
2022-12-15T11:06:36	1	0	5.070.687	2.801.185	2.804.324	2.758.503	5.264.103	516.304
2022-12-15T11:06:36	1	0	508.532	2.839.754	2.831.884	269.799	5.290.995	509.823
2022-12-15T11:06:36	1	0	5.035.765	2.841.814	28.177	2.638.546	5.222.408	5.065.234
2022-12-15T11:06:36	1	0	5.071.624	2.853.574	2.841.517	2.579.928	5.253.025	5.125.781
2022-12-15T11:06:36	1	0	4.998.479	2.824.513	2.823.466	3.264.298	5.258.479	5.115.408
2022-12-15T11:06:36	1	0	5.066.102	2.829.491	2.848.899	2.526.153	523.007	504.224
2022-12-15T11:06:36	1	0	4.986.856	2.791.789	2.792.834	2.410.402	5.299.723	5.188.292
2022-12-15T11:06:36	1	0	5.105.148	2.876.092	2.855.111	2.354.206	5.356.528	5.169.356
2022-12-15T11:06:36	1	0	5.027.058	2.822.231	2.813.833	2.298.318	5.251.305	5.137.255
2022-12-15T11:06:36	1	0	4.966.807	279.989	2.793.612	2.248.921	5.274.577	5.135.112
2022-12-15T11:06:36	1	0	4.958.459	2.799.396	2.800.973	2.190.423	5.253.327	5.107.478
2022-12-15T11:06:36	1	0	5.072.166	2.829.234	2.822.942	2.166.796	5.338.444	5.141.916
2022-12-15T11:06:36	1	0	5.063.627	2.832.838	2.867.956	2.113.743	5.325.592	5.166.557
2022-12-15T11:06:36	1	0	5.117.656	2.870.533	2.860.571	2.070.214	5.218.838	5.113.172
2022-12-15T11:06:36	1	0	5.087.408	2.826.292	2.826.814	2.032.466	5.281.782	5.149.711
2022-12-15T11:06:36	1	0	5.079.557	2.832.873	2.838.112	1.988.168	526.959	5.115.128
2022-12-15T11:06:36	1	0	5.072.568	2.845.187	2.854.103	1.947.691	5.286.301	5.141.196
2022-12-15T11:06:36	1	0	5.058.968	2.842.791	2.840.169	2.458.956	5.275.523	5.110.832
2022-12-15T11:06:36	1	0	5.002.202	2.812.986	2.829.755	331.546	5.241.632	5.145.295
2022-12-15T11:07:03	1	1	5.141.919	2.845.376	2.871.577	3.456.973	5.251.158	5.091.936
2022-12-15T11:07:03	1	1	8.167.523	2.955.728	2.909.899	5.294.276	5.271.005	6.326.734
2022-12-15T11:07:03	1	1	7.994.242	296.256	2.859.041	5.209.766	5.361.861	6.284.749
2022-12-15T11:07:03	1	1	7.717.921	289.345	2.792.073	5.147.602	5.336.032	6.240.158
2022-12-15T11:07:03	1	1	7.769.366	2.949.753	2.868.266	5.049.429	5.274.283	6.124.897
2022-12-15T11:07:03	1	1	7.637.273	295.141	2.871.576	4.960.285	5.196.641	5.922.101
2022-12-15T11:07:03	1	1	7.474.719	2.958.343	2.867.956	4.875.343	5.255.516	5.844.632
2022-12-15T11:07:03	1	1	7.254.659	2.901.094	2.853.313	4.813.582	5.293.699	5.791.319
2022-12-15T11:07:03	1	1	7.097.494	2.886.663	2.810.449	4.708.013	5.194.429	5.610.642
2022-12-15T11:07:03	1	1	7.028.649	2.915.353	2.851.256	4.638.403	528.847	5.506.487
2022-12-15T11:07:03	1	1	688.045	2.904.899	2.819.819	4.576.359	527.518	5.433.754
2022-12-15T11:07:03	1	1	6.804.635	296.371	2.875.357	4.488.983	5.328.049	5.378.767
2022-12-15T11:07:03	1	1	661.553	2.901.151	2.839.191	4.380.616	5.236.469	5.199.916
2022-12-15T11:07:03	1	1	6.644.543	2.981.059	291.061	4.303.657	5.233.502	5.187.611
2022-12-15T11:07:03	1	1	6.497.357	2.939.744	2.863.546	4.242.485	5.270.193	5.173.795
2022-12-15T11:07:03	1	1	8.202.131	2.920.692	2.815.103	5.371.617	5.326.648	6.392.852
2022-12-15T11:07:03	1	1	6.288.015	2.920.951	2.835.816	4.160.728	5.241.154	5.105.403
2022-12-15T11:07:03	1	1	61.225	2.918.775	2.837.354	3.981.155	5.357.474	5.177.759
2022-12-15T11:07:03	1	1	6.059.176	293.879	2.874.724	3.897.655	5.297.736	5.155.336
2022-12-15T11:07:03	1	1	5.907.349	2.912.532	2.834.766	3.792.924	523.819	5.050.233
2022-12-15T11:07:03	1	1	5.740.284	290.838	2.835.978	3.718.543	5.332.543	5.154.642
2022-12-15T11:07:03	1	1	5.441.817	2.906.481	28.576	3.614.578	5.345.681	5.145.295
2022-12-15T11:07:03	1	1	5.056.421	2.820.896	2.818.798	3.530.339	5.280.208	5.129.511
2022-12-15T11:07:03	1	1	5.087.579	2.835.258	2.851.524	3.430.557	5.308.441	5.204.519
2022-12-15T11:07:03	1	1	5.114.943	2.837.552	2.824.981	3.321.386	5.272.704	5.092.165
2022-12-15T11:07:03	1	1	5.094.415	2.841.742	2.824.984	3.200.737	5.211.766	5.033.082
2022-12-15T11:07:03	1	1	5.045.513	2.840.472	2.834.178	3.120.107	5.226.008	5.085.701
2022-12-15T11:07:03	1	1	5.045.676	2.819.059	2.820.104	3.038.568	5.339.583	5.151.364
2022-12-15T11:07:03	1	1	5.111.205	2.868.483	2.868.483	2.832.296	529.943	5.101.028
2022-12-15T11:07:03	1	1	5.060.962	2.868.579	2.825.557	3.493.524	5.204.936	5.014.321
2022-12-15T11:07:03	1	1	5.078.241	2.846.279	2.869.368	3.450.234	5.213.692	5.024.062
2022-12-15T11:07:03	1	1	624.591	2.914.229	2.831.818	4.046.688	5.158.714	4.998.981
2022-12-15T11:07:03	1	1	8.415.357	2.939.844	2.904.109	5.464.883	5.395.689	6.515.686
2022-12-15T11:07:36	1	1	8.639.425	2.940.886	2.870.943	5.570.455	532.355	6.576.366
2022-12-15T11:07:36	1	1	133.001	2.974.714	375.647	7.325.171	6.509.606	8.624.012
2022-12-15T11:07:36	1	1	1.314.264	2.968.741	3.738.158	7.308.336	6.573.759	8.656.907
2022-12-15T11:07:36	1	1	1.295.393	2.976.095	3.733.179	7.259.935	6.450.677	8.474.408
2022-12-15T11:07:36	1	1	1.276.654	2.950.713	3.687.087	7.179.881	6.381.068	8.403.535
2022-12-15T11:07:36	1	1	1.262.043	2.972.236	3.666.012	7.150.442	6.314.791	8.375.358
2022-12-15T11:07:36	1	1	1.244.501	2.957.476	3.637.269	7.104.986	6.282.355	8.286.117
2022-12-15T11:07:36	1	1	1.222.481	2.943.163	3.598.833	7.063.185	627.209	8.310.522
2022-12-15T11:07:36	1	1	1.201.475	2.932.802	3.560.287	6.987.126	6.186.496	8.153.738
2022-12-15T11:07:36	1	1	1.193.157	2.989.273	3.567.337	6.930.734	6.072.491	8.068.453
2022-12-15T11:07:36	1	1	1.173.043	2.961.696	3.558.812	6.876.948	606.515	804.379
2022-12-15T11:07:36	1	1	1.159.835	2.990.219	351.624	6.830.523	6.106.035	8.004.718
2022-12-15T11:07:36	1	1	1.147.915	2.984.158	3.511.126	6.773.254	5.982.072	789.015
2022-12-15T11:07:36	1	1	1.136.984	2.987.642	3.468.032	6.704.447	5.814.594	7.785.641
2022-12-15T11:07:36	1	1	1.119.764	2.986.057	3.444.298	6.646.406	5.782.405	7.746.045
2022-12-15T11:07:36	1	1	1.356.474	3.040.097	3.841.925	7.373.004	6.654.794	8.747.858
2022-12-15T11:07:36	1	1	1.094.463	2.919.491	3.377.135	6.589.497	581.526	7.726.941
2022-12-15T11:07:36	1	1	1.076.985	2.985.477	3.338.027	6.479.661	5.734.055	7.598.445
2022-12-15T11:07:36	1	1	1.053.391	2.937.989	3.268.826	6.397.103	5.634.799	7.443.675
2022-12-15T11:07:36	1	1	1.043.833	2.957.136	3.220.207	634.822	5.590.596	7.434.862
2022-12-15T11:07:36	1	1	1.017.048	295.072	315.239	6.278.369	5.514.128	7.304.932
2022-12-15T11:07:36	1	1	1.025.197	3.023.224	3.186.594	6.227.184	5.544.625	7.262.888
2022-12-15T11:07:36	1	1	9.985.809	2.977.308	3.089.277	615.33	5.493.571	7.198.277
2022-12-15T11:07:36	1	1	9.800.236	2.941.315	2.987.751	6.099.332	5.463.692	7.127.889
2022-12-15T11:07:36	1	1	9.680.299	298.785	3.010.526	6.020.329	5.377.802	6.955.503
2022-12-15T11:07:36	1	1	9.519.825	2.989.273	2.983.472	5.962.703	5.411.914	6.957.904
2022-12-15T11:07:36	1	1	9.413.654	3.010.938	2.984.059	5.898.534	5.437.771	6.979.263
2022-12-15T11:07:36	1	1	9.088.869	2.923.776	2.901.678	5.810.649	536.207	682.257
2022-12-15T11:07:36	1	1	9.067.683	2.993.798	2.910.672	5.750.002	5.355.966	6.773.519
2022-12-15T11:07:36	1	1	8.865.414	2.923.095	2.888.419	5.669.563	5.289.648	6.689.905
2022-12-15T11:07:36	1	1	871.118	2.954.235	288.524	5.601.392	5.376.892	6.729.424
2022-12-15T11:07:36	1	1	1.089.245	2.975.828	3.360.528	6.544.146	5.715.109	7.621.188
2022-12-15T11:07:36	1	1	1.361.517	2.998.882	3.812.681	7.430.988	6.673.232	8.788.636
2022-12-15T11:08:09	1	1	1.387.103	2.994.661	3.836.707	7.513.027	6.688.936	8.813.357
2022-12-15T11:08:09	1	1	1.790.649	3.540.819	457.966	8.350.501	7.875.711	1.020.436
2022-12-15T11:08:09	1	1	1.779.138	3.477.348	4.527.761	8.350.779	7.833.907	1.019.083
2022-12-15T11:08:09	1	1	1.776.217	3.478.024	4.544.386	8.326.212	7.822.968	1.013.426
2022-12-15T11:08:09	1	1	1.754.476	3.423.383	4.479.936	8.275.826	7.776.864	1.009.072
2022-12-15T11:08:09	1	1	1.749.007	3.442.152	452.381	8.352.831	7.757.888	1.007.305
2022-12-15T11:08:09	1	1	1.723.531	3.371.242	4.425.587	8.232.509	7.684.962	9.941.998
2022-12-15T11:08:09	1	1	1.724.339	3.372.072	4.451.616	8.301.869	7.798.757	1.006.666
2022-12-15T11:08:09	1	1	1.709.333	3.367.007	4.398.158	8.267.322	764.506	9.962.348
2022-12-15T11:08:09	1	1	1.689.579	3.324.661	439.096	8.231.676	7.684.769	9.961.327
2022-12-15T11:08:09	1	1	1.685.405	3.320.663	4.371.606	8.214.609	7.669.208	9.918.057
2022-12-15T11:08:09	1	1	1.678.186	3.318.517	4.367.279	8.167.949	7.508.732	9.733.659
2022-12-15T11:08:09	1	1	1.659.642	3.275.249	4.304.236	8.135.544	7.466.123	9.783.369
2022-12-15T11:08:09	1	1	1.638.474	3.229.272	4.226.138	8.150.546	7.573.727	977.506
2022-12-15T11:08:09	1	1	1.628.756	3.248.376	4.266.862	8.080.746	7.410.483	9.666.887
2022-12-15T11:08:09	1	1	1.797.441	3.476.648	4.559.735	8.383.009	7.994.655	1.030.098
2022-12-15T11:08:09	1	1	1.620.707	3.215.284	4.262.251	8.068.466	7.452.327	9.719.025
2022-12-15T11:08:09	1	1	1.593.098	3.162.559	4.181.147	7.996.517	7.396.665	9.550.716
2022-12-15T11:08:09	1	1	1.589.346	3.227.305	4.239.857	7.962.985	7.278.706	9.565.293
2022-12-15T11:08:09	1	1	1.576.706	3.165.821	4.171.298	7.935.285	7.272.819	9.499.188
2022-12-15T11:08:09	1	1	1.554.335	3.140.678	4.187.201	7.898.513	720.856	9.481.132
2022-12-15T11:08:09	1	1	1.542.078	3.165.891	4.139.355	7.870.571	722.653	9.409.258
2022-12-15T11:08:09	1	1	1.522.696	3.086.992	4.091.212	7.823.569	7.071.735	9.248.916
2022-12-15T11:08:09	1	1	1.510.374	3.112.581	40.916	7.789.434	7.088.551	9.281.786
2022-12-15T11:08:09	1	1	1.498.634	3.090.337	4.057.981	7.764.626	7.095.983	9.240.392
2022-12-15T11:08:09	1	1	1.477.451	3.067.992	3.987.919	7.712.665	7.057.478	9.208.212
2022-12-15T11:08:09	1	1	1.463.817	3.069.168	3.996.373	767.963	6.935.946	913.073
2022-12-15T11:08:09	1	1	1.451.044	3.064.166	3.987.154	763.204	6.848.351	9.026.495
2022-12-15T11:08:09	1	1	1.436.759	3.059.506	3.985.329	7.595.366	6.870.244	8.976.926
2022-12-15T11:08:09	1	1	1.424.918	3.072.459	3.969.691	7.549.088	6.754.032	8.872.449
2022-12-15T11:08:09	1	1	139.46	3.007.857	3.878.812	751.122	673.275	8.876.553
2022-12-15T11:08:09	1	1	1.610.114	3.207.832	4.263.919	7.997.501	741.853	9.610.818
2022-12-15T11:08:09	1	1	1.812.986	3.512.669	4.569.807	8.420.108	8.010.818	1.036.362
2022-12-15T11:08:42	1	1	1.821.298	3.567.874	461.056	8.459.396	80.722	1.039.659
2022-12-15T11:08:42	1	1	1.981.192	3.749.988	4.871.604	8.746.989	8.552.252	1.093.084
2022-12-15T11:08:42	1	1	1.975.714	3.756.356	486.861	8.717.159	8.430.746	1.088.491
2022-12-15T11:08:42	1	1	1.960.267	374.155	4.825.215	8.722.123	8.521.043	1.099.647
2022-12-15T11:08:42	1	1	1.948.852	368.384	4.785.901	8.661.412	8.308.626	1.074.658
2022-12-15T11:08:42	1	1	1.951.904	3.722.919	4.826.825	8.666.219	837.234	1.076.243
2022-12-15T11:08:42	1	1	1.936.248	3.648.011	4.778.518	8.694.814	8.385.171	1.080.581
2022-12-15T11:08:42	1	1	1.943.192	3.742.884	4.872.167	8.640.009	8.369.595	1.073.925
2022-12-15T11:08:42	1	1	1.926.676	3.722.307	4.811.957	8.629.336	838.368	107.541
2022-12-15T11:08:42	1	1	1.986.412	376.044	4.837.619	8.738.329	8.499.262	1.095.054
2022-12-15T11:08:42	1	1	1.904.411	3.664.209	4.733.696	8.598.391	8.222.046	1.061.479
2022-12-15T11:08:42	1	1	1.902.854	3.646.971	4.761.574	8.578.982	8.289.129	1.061.237
2022-12-15T11:08:42	1	1	1.886.576	3.636.257	4.715.874	8.553.947	814.484	1.047.954
2022-12-15T11:08:42	1	1	1.870.321	3.603.551	4.681.654	8.548.075	8.184.002	1.060.806
2022-12-15T11:08:42	1	1	186.764	361.191	4.684.798	8.544.472	8.162.875	1.051.542
2022-12-15T11:08:42	1	1	1.864.199	3.640.853	4.702.591	8.509.481	8.108.304	1.047.373
2022-12-15T11:08:42	1	1	1.847.946	3.558.005	4.624.458	845.987	8.022.874	1.043.547
2022-12-15T11:08:42	1	1	1.833.243	3.538.944	4.606.216	8.471.807	8.081.194	1.040.081
2022-12-15T11:08:42	1	1	1.834.348	3.590.571	4.637.619	8.406.111	789.613	1.018.842
2022-12-15T11:08:42	1	1	1.904.663	3.636.572	4.720.107	8.567.614	8.214.175	1.059.076
2022-12-15T11:08:42	1	1	1.998.868	3.793.657	490.705	8.764.714	8.565.376	1.094.574
2022-12-15T11:09:04	1	2	1.946.176	3.772.958	4.858.086	8.774.745	8.542.158	1.104.276
2022-12-15T11:09:04	1	2	1.244.079	3.057.395	3.986.973	6.649.175	6.433.972	8.635.653
2022-12-15T11:09:04	1	2	1.231.788	3.079.485	4.001.591	6.601.934	6.316.646	8.540.771
2022-12-15T11:09:04	1	2	1.222.199	3.087.686	3.996.369	6.556.047	6.251.094	8.459.081
2022-12-15T11:09:04	1	2	1.201.982	3.016.189	394.235	6.515.447	6.316.235	8.529.037
2022-12-15T11:09:04	1	2	1.186.654	3.018.283	3.928.978	6.473.019	6.268.744	8.482.121
2022-12-15T11:09:04	1	2	1.187.323	3.020.541	393.087	6.423.864	631.026	8.467.215
2022-12-15T11:09:04	1	2	1.189.621	3.030.715	3.957.442	6.379.996	6.219.067	8.409.083
2022-12-15T11:09:04	1	2	1.172.966	2.990.808	38.676	6.342.579	619.674	8.384.172
2022-12-15T11:09:04	1	2	1.174.299	3.018.404	3.930.655	6.315.773	6.209.483	8.374.584
2022-12-15T11:09:04	1	2	1.171.028	3.049.077	3.949.172	6.268.781	6.144.035	8.268.732
2022-12-15T11:09:04	1	2	1.175.653	3.093.355	4.012.788	6.223.741	6.132.554	8.274.751
2022-12-15T11:09:04	1	2	1.168.411	3.030.968	3.919.102	6.192.999	606.658	8.246.632
2022-12-15T11:09:04	1	2	1.165.327	30.016	392.794	6.156.157	6.116.441	8.279.713
2022-12-15T11:09:04	1	2	1.171.492	3.077.783	4.007.977	6.122.328	6.021.697	824.362
2022-12-15T11:09:04	1	2	1.248.357	3.067.346	3.968.465	6.710.933	6.441.947	8.693.756
2022-12-15T11:09:04	1	2	1.169.001	3.025.956	3.988.742	6.094.003	6.012.699	8.175.047
2022-12-15T11:09:04	1	2	1.185.839	3.071.998	4.061.849	605.962	6.081.596	8.195.023
2022-12-15T11:09:04	1	2	1.189.933	3.091.442	4.065.063	6.043.316	6.033.704	8.174.038
2022-12-15T11:09:04	1	2	1.193.502	3.044.595	405.201	6.027.433	6.032.278	8.167.534
2022-12-15T11:09:04	1	2	1.215.741	3.078.354	4.125.924	6.024.719	6.147.966	8.277.713
2022-12-15T11:09:04	1	2	1.234.869	3.135.025	4.182.373	602.327	6.056.791	8.164.278
2022-12-15T11:09:04	1	2	1.259.461	3.163.502	4.198.283	6.063.688	623.088	8.314.548
2022-12-15T11:09:04	1	2	1.286.722	3.204.903	4.284.212	6.068.344	6.218.265	8.285.302
2022-12-15T11:09:04	1	2	1.313.379	3.201.871	426.932	6.135.143	6.277.264	8.324.008
2022-12-15T11:09:04	1	2	1.352.297	326.116	4.307.424	6.204.623	6.455.433	8.574.302
2022-12-15T11:09:04	1	2	1.386.902	3.273.618	4.350.393	6.218.254	6.470.456	8.510.258
2022-12-15T11:09:04	1	2	1.438.414	3.436.902	4.467.273	6.275.986	6.558.495	8.553.866
2022-12-15T11:09:04	1	2	1.556.967	3.581.246	4.647.591	6.382.088	6.924.255	8.839.957
2022-12-15T11:09:04	1	2	1.894.474	3.779.765	4.922.726	6.443.928	7.702.091	9.323.705
2022-12-15T11:09:04	1	2	1.866.948	3.754.506	4.867.181	881.14	8.609.708	1.110.044
2022-12-15T11:09:04	1	2	1.176.025	3.054.375	3.987.975	6.077.357	6.105.357	8.203.878
2022-12-15T11:09:04	1	2	1.256.907	3.053.315	3.974.232	6.758.843	6.510.442	8.741.191
2022-12-15T11:09:37	1	2	1.270.224	3.039.834	3.961.146	6.828.033	6.511.469	8.765.115
2022-12-15T11:09:37	1	2	1.713.361	3.499.186	4.572.137	8.176.569	7.762.904	1.034.031
2022-12-15T11:09:37	1	2	1.693.144	3.511.765	4.554.839	8.116.318	7.571.941	1.009.663
2022-12-15T11:09:37	1	2	167.281	345.121	4.532.079	8.087.853	7.609.543	1.011.129
2022-12-15T11:09:37	1	2	1.658.891	3.440.855	4.498.745	8.045.768	7.610.812	1.013.942
2022-12-15T11:09:37	1	2	1.641.123	3.418.976	4.455.809	8.022.712	7.599.219	1.007.553
2022-12-15T11:09:37	1	2	163.332	341.651	4.472.314	8.037.065	7.565.325	1.003.591
2022-12-15T11:09:37	1	2	1.622.699	3.386.285	4.476.555	7.991.403	7.468.971	9.953.432
2022-12-15T11:09:37	1	2	1.610.213	340.578	4.459.429	7.949.487	7.461.197	9.992.596
2022-12-15T11:09:37	1	2	158.704	336.104	4.423.354	7.902.504	7.389.047	9.876.878
2022-12-15T11:09:37	1	2	1.561.617	3.299.274	4.329.245	7.853.774	7.417.326	9.916.564
2022-12-15T11:09:37	1	2	1.559.963	3.317.189	4.352.903	7.797.062	7.314.622	9.812.112
2022-12-15T11:09:37	1	2	1.537.171	3.268.004	4.308.847	7.777.227	7.342.387	9.761.378
2022-12-15T11:09:37	1	2	1.531.526	3.294.473	4.339.886	7.720.674	7.255.463	9.771.524
2022-12-15T11:09:37	1	2	1.502.345	3.252.016	4.283.302	7.669.798	7.212.488	9.655.808
2022-12-15T11:09:37	1	2	173.636	3.607.576	4.654.403	8.221.158	7.741.781	1.029.046
2022-12-15T11:09:37	1	2	1.501.305	3.284.338	4.311.537	7.597.359	7.156.646	9.591.652
2022-12-15T11:09:37	1	2	1.467.227	3.207.298	4.247.254	7.506.823	7.069.014	9.509.226
2022-12-15T11:09:37	1	2	1.452.708	3.248.877	4.280.672	7.474.742	7.010.584	9.446.846
2022-12-15T11:09:37	1	2	1.433.408	3.138.038	4.164.949	7.436.832	7.018.256	9.376.334
2022-12-15T11:09:37	1	2	1.418.837	3.149.624	4.184.867	7.374.391	6.992.038	9.351.039
2022-12-15T11:09:37	1	2	1.410.296	3.143.332	4.188.866	7.317.001	6.831.297	9.230.941
2022-12-15T11:09:37	1	2	1.386.929	3.114.051	412.771	7.261.884	6.914.985	9.297.188
2022-12-15T11:09:37	1	2	1.375.425	3.115.837	4.114.745	720.636	6.835.744	9.192.058
2022-12-15T11:09:37	1	2	1.366.568	312.026	4.120.022	7.146.788	6.759.986	9.132.786
2022-12-15T11:09:37	1	2	1.358.377	3.159.591	4.120.173	7.111.517	6.756.464	9.037.267
2022-12-15T11:09:37	1	2	1.339.218	3.084.559	409.486	7.061.678	6.695.024	897.746
2022-12-15T11:09:37	1	2	1.326.029	3.061.134	4.045.025	7.007.705	6.672.054	8.951.471
2022-12-15T11:09:37	1	2	1.312.122	3.114.435	4.040.635	6.978.871	6.647.585	8.857.246
2022-12-15T11:09:37	1	2	1.292.685	305.981	4.005.645	6.893.338	6.552.037	882.882
2022-12-15T11:09:37	1	2	1.288.376	3.104.998	4.045.779	6.842.406	650.092	8.779.056
2022-12-15T11:09:37	1	2	1.489.916	3.256.636	4.283.806	757.151	7.118.361	9.560.321
2022-12-15T11:09:37	1	2	1.740.903	3.545.197	4.640.439	8.256.792	7.838.932	1.044.797
2022-12-15T11:10:10	1	2	175.368	3.564.317	4.611.748	831.848	7.895.626	1.044.121
2022-12-15T11:10:10	1	2	213.262	3.982.697	5.164.024	912.705	8.835.012	115.477
2022-12-15T11:10:10	1	2	212.053	3.979.073	512.914	9.129.084	8.754.441	1.146.141
2022-12-15T11:10:10	1	2	2.109.232	3.949.482	5.098.157	912.155	878.355	1.149.282
2022-12-15T11:10:10	1	2	2.103.988	3.940.192	5.107.969	9.064.281	878.174	1.143.627
2022-12-15T11:10:10	1	2	2.096.675	3.983.683	5.125.931	9.073.959	8.798.472	1.147.553
2022-12-15T11:10:10	1	2	2.075.359	3.928.946	5.073.204	9.012.609	8.593.191	1.127.413
2022-12-15T11:10:10	1	2	2.071.835	3.928.369	5.086.383	9.024.806	8.767.617	1.145.222
2022-12-15T11:10:10	1	2	2.056.395	3.905.631	5.056.247	9.001.323	8.610.205	1.129.486
2022-12-15T11:10:10	1	2	204.128	3.910.815	508.922	898.693	8.636.306	1.132.093
2022-12-15T11:10:10	1	2	2.043.566	3.937.895	5.104.971	8.942.833	8.561.495	1.125.417
2022-12-15T11:10:10	1	2	2.013.545	3.894.367	5.042.173	8.927.191	8.505.318	1.121.972
2022-12-15T11:10:10	1	2	200.913	38.81	5.019.571	8.869.442	8.457.697	1.114.269
2022-12-15T11:10:10	1	2	2.009.361	3.891.908	50.23	886.921	8.445.866	110.983
2022-12-15T11:10:10	1	2	1.992.741	3.864.046	4.995.545	8.851.256	8.391.721	1.110.735
2022-12-15T11:10:10	1	2	2.133.386	3.961.788	5.143.237	9.152.886	8.837.041	1.154.877
2022-12-15T11:10:10	1	2	1.975.239	3.845.497	4.967.011	8.807.974	8.336.298	110.144
2022-12-15T11:10:10	1	2	1.940.071	377.155	4.907.854	8.757.776	8.295.457	1.101.395
2022-12-15T11:10:10	1	2	1.941.791	3.812.755	492.533	8.740.252	833.615	1.099.422
2022-12-15T11:10:10	1	2	1.922.725	3.781.547	4.890.913	8.688.228	828.241	1.093.829
2022-12-15T11:10:10	1	2	1.905.063	3.752.007	4.847.563	8.671.513	8.237.585	1.092.985
2022-12-15T11:10:10	1	2	189.819	3.741.403	4.819.435	8.656.714	823.893	1.088.926
2022-12-15T11:10:10	1	2	1.876.154	3.684.554	4.819.057	8.597.772	8.249.299	1.081.814
2022-12-15T11:10:10	1	2	1.862.283	3.659.436	4.772.348	857.082	8.119.198	1.074.955
2022-12-15T11:10:10	1	2	1.852.712	3.656.961	4.789.023	8.499.499	8.037.724	1.060.602
2022-12-15T11:10:10	1	2	1.844.861	3.680.846	4.770.362	8.497.449	8.062.116	1.065.278
2022-12-15T11:10:10	1	2	1.826.398	3.643.399	4.715.858	8.464.618	8.007.331	1.059.311
2022-12-15T11:10:10	1	2	182.179	3.693.681	4.776.429	8.442.625	7.994.849	1.059.257
2022-12-15T11:10:10	1	2	181.083	3.677.779	4.757.583	8.380.524	7.913.053	105.025
2022-12-15T11:10:10	1	2	1.779.132	3.609.923	4.653.244	8.356.183	7.801.007	1.040.984
2022-12-15T11:10:10	1	2	1.767.633	3.582.598	4.660.866	8.325.496	7.834.459	1.044.323
2022-12-15T11:10:10	1	2	1.968.607	3.841.941	4.979.261	8.776.154	8.266.582	1.097.699
2022-12-15T11:10:10	1	2	2.159.463	4.022.207	5.173.745	9.172.133	8.805.904	1.151.763
2022-12-15T11:10:44	1	2	2.153.959	4.008.738	5.193.619	9.176.637	8.767.218	115.47
2022-12-15T11:10:44	1	2	2.356.335	4.249.386	5.489.195	9.537.534	9.273.399	1.200.093
2022-12-15T11:10:44	1	2	2.352.271	4.245.041	5.493.808	9.562.393	930.835	120.241
2022-12-15T11:10:44	1	2	2.350.548	4.234.032	5.472.411	9.534.301	9.294.286	1.201.655
2022-12-15T11:10:44	1	2	2.345.125	4.241.531	5.514.546	9.565.795	9.369.003	1.217.441
2022-12-15T11:10:44	1	2	2.332.722	4.200.266	5.438.168	9.508.777	9.216.051	1.196.129
2022-12-15T11:10:44	1	2	2.337.283	4.265.752	548.413	9.522.748	9.241.717	1.195.257
2022-12-15T11:10:44	1	2	2.321.775	420.714	5.417.975	9.532.861	9.320.486	120.389
2022-12-15T11:10:44	1	2	2.320.886	4.225.709	5.439.207	9.505.006	9.209.232	1.194.833
2022-12-15T11:10:44	1	2	2.323.625	4.253.457	545.901	949.373	9.229.837	1.190.735
2022-12-15T11:10:44	1	2	2.308.439	4.180.283	5.396.172	9.501.647	9.308.633	1.205.274
2022-12-15T11:10:44	1	2	2.291.027	4.119.842	533.861	9.482.599	9.191.673	1.190.001
2022-12-15T11:10:44	1	2	2.288.601	4.154.005	5.368.011	9.440.379	9.117.608	1.185.131
2022-12-15T11:10:44	1	2	2.284.691	4.147.785	5.341.198	9.457.804	9.201.787	1.193.985
2022-12-15T11:10:44	1	2	2.290.749	4.167.978	5.394.909	9.434.419	9.168.736	118.966
2022-12-15T11:10:44	1	2	2.348.069	422.183	5.472.408	9.555.081	9.332.833	1.204.218
2022-12-15T11:10:44	1	2	2.268.189	4.103.303	5.331.045	9.419.677	9.162.351	1.185.777
2022-12-15T11:10:44	1	2	2.258.253	4.112.814	5.337.581	941.075	9.083.155	1.180.331
2022-12-15T11:10:44	1	2	2.271.987	4.153.593	5.378.053	940.338	9.101.405	1.181.452
2022-12-15T11:10:44	1	2	225.368	4.136.592	5.304.537	9.377.792	9.135.546	1.185.049
2022-12-15T11:10:44	1	2	2.242.501	4.104.248	5.271.804	9.343.967	9.073.004	1.168.868
2022-12-15T11:10:44	1	2	2.239.531	4.081.056	5.311.774	9.391.837	9.091.849	1.182.122
2022-12-15T11:10:44	1	2	2.232.849	4.119.039	5.333.653	9.331.288	9.087.373	1.180.532
2022-12-15T11:10:44	1	2	2.223.085	4.088.184	5.261.901	9.315.083	9.043.758	1.171.461
2022-12-15T11:10:44	1	2	2.208.463	4.069.654	5.252.311	9.326.173	8.981.541	1.169.543
2022-12-15T11:10:44	1	2	2.208.395	407.379	5.256.645	9.297.592	8.998.279	1.175.566
2022-12-15T11:10:44	1	2	2.187.834	4.054.399	523.345	9.258.761	8.894.872	1.163.104
2022-12-15T11:10:44	1	2	2.193.403	4.047.332	5.251.442	9.258.498	8.900.513	1.162.969
2022-12-15T11:10:44	1	2	2.184.844	4.034.474	520.447	923.147	8.945.319	1.162.401
2022-12-15T11:10:44	1	2	2.180.223	4.074.135	5.240.247	9.251.671	8.975.903	1.170.758
2022-12-15T11:10:44	1	2	2.155.889	3.998.969	5.164.961	9.207.449	8.905.617	1.162.293
2022-12-15T11:10:44	1	2	2.280.272	4.164.105	5.398.396	9.437.111	9.092.007	1.184.043
2022-12-15T11:10:44	1	2	2.367.714	4.282.972	5.552.412	9.597.576	9.355.453	1.211.098
2022-12-15T11:11:17	1	2	2.363.649	4.239.762	5.483.125	9.607.255	9.395.139	1.219.189
2022-12-15T11:11:17	1	2	246.958	4.369.619	5.687.345	9.829.377	968.504	1.259.189
2022-12-15T11:11:17	1	2	2.462.423	4.388.114	5.675.507	9.794.648	9.642.011	1.252.839
2022-12-15T11:11:17	1	2	2.466.648	4.398.176	5.686.094	9.788.537	9.651.474	1.258.118
2022-12-15T11:11:17	1	2	2.455.506	43.691	5.624.995	9.793.363	9.701.685	1.259.717
2022-12-15T11:11:17	1	2	2.448.851	43.443	563.585	9.790.436	9.684.814	1.251.483
2022-12-15T11:11:17	1	2	2.460.118	438.005	5.665.781	9.783.304	9.626.466	1.248.096
2022-12-15T11:11:17	1	2	2.460.785	4.401.796	5.685.248	9.775.327	9.570.566	1.246.553
2022-12-15T11:11:17	1	2	245.599	4.402.128	5.668.402	9.760.875	96.201	124.592
2022-12-15T11:11:17	1	2	2.456.994	4.418.335	5.680.115	9.764.855	9.648.559	1.248.177
2022-12-15T11:11:17	1	2	2.445.366	4.366.095	566.931	9.747.468	9.528.387	1.243.236
2022-12-15T11:11:17	1	2	2.449.857	4.381.163	566.167	9.775.548	9.737.022	1.257.493
2022-12-15T11:11:17	1	2	2.450.255	4.392.099	5.667.783	9.748.782	9.689.402	1.249.124
2022-12-15T11:11:17	1	2	2.424.464	4.285.382	554.113	9.752.896	9.562.807	1.240.771
2022-12-15T11:11:17	1	2	2.439.657	4.330.081	5.637.315	9.685.374	9.433.417	1.228.902
2022-12-15T11:11:17	1	2	2.487.142	4.463.623	5.724.789	9.817.771	9.723.564	1.261.711
2022-12-15T11:11:17	1	2	2.433.199	4.367.032	5.642.542	971.274	9.452.251	1.229.555
2022-12-15T11:11:17	1	2	2.423.282	4.329.351	5.587.189	9.705.923	9.484.233	1.234.319
2022-12-15T11:11:17	1	2	2.420.172	4.335.986	5.594.207	9.701.548	953.119	1.235.144
2022-12-15T11:11:17	1	2	241.466	4.324.005	5.568.731	9.711.586	9.576.336	1.236.618
2022-12-15T11:11:17	1	2	2.414.619	4.327.851	5.609.148	9.670.224	9.471.315	1.233.646
2022-12-15T11:11:17	1	2	2.405.576	4.328.237	5.584.845	9.700.714	9.542.554	1.237.452
2022-12-15T11:11:17	1	2	2.402.144	4.311.415	5.568.414	9.656.465	9.501.493	1.227.567
2022-12-15T11:11:17	1	2	2.386.119	4.239.198	550.018	965.801	9.444.261	1.226.259
2022-12-15T11:11:17	1	2	2.390.047	4.251.886	5.541.489	9.650.114	9.400.974	1.223.299
2022-12-15T11:11:17	1	2	2.395.079	4.339.095	5.578.118	9.655.902	9.472.865	1.232.385
2022-12-15T11:11:17	1	2	2.397.421	4.304.364	5.579.009	9.680.212	9.494.583	1.228.788
2022-12-15T11:11:17	1	2	2.380.194	4.267.448	5.519.858	9.627.506	9.394.274	1.220.833
2022-12-15T11:11:17	1	2	2.376.176	4.281.355	5.498.245	9.633.793	9.431.123	1.218.807
2022-12-15T11:11:17	1	2	2.365.376	422.949	546.534	9.614.006	9.369.177	121.497
2022-12-15T11:11:17	1	2	2.368.922	4.224.194	5.506.607	9.613.007	9.348.973	1.215.797
2022-12-15T11:11:17	1	2	2.442.125	4.386.516	5.682.468	9.715.818	9.625.282	1.243.297
2022-12-15T11:11:17	1	2	2.481.186	4.415.515	5.736.741	9.808.948	964.202	1.253.723
2022-12-15T11:11:50	1	2	2.476.856	4.379.967	5.676.449	984.242	9.794.706	1.266.521
2022-12-15T11:11:50	1	2	2.566.636	4.540.508	5.841.175	9.976.422	9.916.467	1.286.923
2022-12-15T11:11:50	1	2	2.564.634	4.558.653	589.686	9.952.016	9.896.619	1.287.734
2022-12-15T11:11:50	1	2	2.563.313	4.560.839	5.852.956	9.955.589	9.946.206	1.294.244
2022-12-15T11:11:50	1	2	2.553.159	4.495.596	5.813.389	9.977.932	9.954.024	1.298.748
2022-12-15T11:11:50	1	2	2.550.679	4.490.292	58.398	9.864.963	9.954.002	1.296.673
2022-12-15T11:11:50	1	2	2.561.358	4.526.506	5.837.139	9.964.005	100.124	130.472
2022-12-15T11:11:50	1	2	2.551.325	4.514.711	5.844.836	9.945.732	994.155	129.204
2022-12-15T11:11:50	1	2	2.548.914	4.482.185	5.803.521	9.941.883	9.898.137	1.288.492
2022-12-15T11:11:50	1	2	254.815	453.264	5.829.937	9.915.114	9.854.553	1.283.503
2022-12-15T11:11:50	1	2	2.529.772	4.425.576	5.752.796	9.939.888	9.871.091	1.283.234
2022-12-15T11:11:50	1	2	2.530.399	4.465.636	5.774.273	9.947.543	990.131	1.286.455
2022-12-15T11:11:50	1	2	2.532.437	4.486.623	5.802.159	9.932.436	9.927.979	129.252
2022-12-15T11:11:50	1	2	2.543.316	4.527.777	5.824.708	994.058	9.920.139	1.288.166
2022-12-15T11:11:50	1	2	2.524.765	4.445.182	5.751.548	9.918.439	9.943.596	1.289.187
2022-12-15T11:11:50	1	2	2.556.454	4.502.327	5.846.502	9.949.803	9.923.229	1.292.315
2022-12-15T11:11:50	1	2	2.529.299	4.470.371	5.767.926	9.930.667	9.983.723	1.295.763
2022-12-15T11:11:50	1	2	2.521.963	4.446.009	5.758.784	9.911.427	9.852.354	1.280.013
2022-12-15T11:11:50	1	2	2.526.922	449.414	5.775.142	9.902.033	9.825.888	1.280.482
2022-12-15T11:11:50	1	2	2.513.087	4.439.576	5.742.103	9.879.333	9.846.761	1.278.455
2022-12-15T11:11:50	1	2	2.512.577	4.465.049	5.754.651	9.865.853	9.818.092	1.273.331
2022-12-15T11:11:50	1	2	2.531.152	4.506.256	5.829.939	9.855.117	9.720.318	1.272.027
2022-12-15T11:11:50	1	2	2.508.098	4.464.193	5.747.806	9.889.958	9.833.475	1.279.918
2022-12-15T11:11:50	1	2	2.506.324	4.462.796	5.781.712	9.852.125	973.861	1.269.841
2022-12-15T11:11:50	1	2	2.502.921	4.444.889	576.291	9.872.177	9.856.901	1.279.279
2022-12-15T11:11:50	1	2	2.485.781	4.379.459	566.992	9.881.237	984.001	1.271.642
2022-12-15T11:11:50	1	2	2.486.966	4.419.406	5.677.951	9.851.212	9.791.766	127.145
2022-12-15T11:11:50	1	2	2.502.778	444.712	5.756.941	9.847.419	9.746.114	1.271.672
2022-12-15T11:11:50	1	2	250.796	4.486.062	5.763.201	9.815.896	9.684.008	1.261.622
2022-12-15T11:11:50	1	2	2.483.532	440.408	5.682.789	9.843.719	971.825	1.262.839
2022-12-15T11:11:50	1	2	2.481.908	4.433.419	5.716.018	9.835.066	9.750.951	1.266.544
2022-12-15T11:11:50	1	2	2.526.177	4.458.054	5.772.126	9.883.137	9.834.276	1.279.121
2022-12-15T11:11:50	1	2	2.559.882	446.732	5.800.867	9.981.142	9.950.935	1.296.225
2022-12-15T11:12:23	1	2	2.579.063	4.533.106	5.874.068	9.945.762	9.899.787	1.285.256
2022-12-15T11:12:23	1	2	2.644.505	4.584.373	5.926.818	1.020.423	101.3	1.327.436
2022-12-15T11:12:23	1	2	2.637.385	4.611.514	5.933.611	1.023.137	1.030.217	1.336.795
2022-12-15T11:12:23	1	2	2.642.905	4.611.486	594.864	1023.79	1.022.783	1.334.049
2022-12-15T11:12:23	1	2	2.640.426	4.624.831	5.949.691	1.023.788	103.188	1.331.695
2022-12-15T11:12:23	1	2	2.625.876	4.590.432	5.920.576	1.024.506	1.025.025	1.330.015
2022-12-15T11:12:23	1	2	2.621.531	4.561.924	5.882.749	1.017.691	1.013.007	1.320.434
2022-12-15T11:12:23	1	2	2.624.021	4.596.678	591.686	1.017.457	1.014.197	1.318.377
2022-12-15T11:12:23	1	2	2.626.167	4.585.924	5.917.599	1.017.034	9.997.299	1.312.073
2022-12-15T11:12:23	1	2	2.615.192	4.555.575	5.889.244	1.019.622	1.016.289	1.318.265
2022-12-15T11:12:23	1	2	2.621.616	4.600.134	5.931.254	1019.99	1.013.517	1.325.704
2022-12-15T11:12:23	1	2	2.616.716	4.562.053	5.883.018	1.019.316	1.014.107	1.321.609
2022-12-15T11:12:23	1	2	2.622.838	4.595.145	5.936.163	1.016.159	1.007.191	131.123
2022-12-15T11:12:23	1	2	2.611.421	4.564.585	590.587	1.015.508	1.016.298	1.314.626
2022-12-15T11:12:23	1	2	2.614.037	460.476	5.945.479	1.017.197	1.014.509	1.320.277
2022-12-15T11:12:23	1	2	2.645.091	4.576.347	5.925.327	1.022.356	102.05	1.330.012
2022-12-15T11:12:23	1	2	2.606.498	4.583.174	5.919.831	1.018.472	1.015.512	132.139
2022-12-15T11:12:23	1	2	2.596.749	4.534.703	5.849.393	1.013.866	100.239	1.311.052
2022-12-15T11:12:23	1	2	2.589.989	4.519.203	5.845.433	1.014.298	1.008.345	1.311.386
2022-12-15T11:12:23	1	2	2.598.049	4.578.392	5.867.391	1.016.707	1.019.244	1.323.757
2022-12-15T11:12:23	1	2	2.597.928	4.581.979	5.891.825	1.014.917	1.007.779	1.312.988
2022-12-15T11:12:23	1	2	2.581.814	4.489.484	5.810.034	1.012.541	1.000.461	130.662
2022-12-15T11:12:23	1	2	2.590.233	4.552.871	5.863.072	1.011.461	1.006.352	1.309.177
2022-12-15T11:12:23	1	2	2.581.611	4.572.916	5.904.719	1.011.015	1.004.586	1.305.963
2022-12-15T11:12:23	1	2	2.579.324	4.542.802	5.881.565	1.019.142	1.007.931	1.298.381
2022-12-15T11:12:23	1	2	2.579.572	4.559.619	5.852.419	1010.11	997.485	1.296.711
2022-12-15T11:12:23	1	2	2.579.494	450.955	5.872.294	1.019.164	1.004.221	1.309.367
2022-12-15T11:12:23	1	2	2.570.369	4.518.963	5.840.509	1.001.078	9.987.383	130.22
2022-12-15T11:12:23	1	2	2.581.978	4.570.238	5.875.974	9.898.799	9.932.115	1.292.334
2022-12-15T11:12:23	1	2	2.561.901	4.484.942	5.827.571	9.895.989	1.002.076	1.295.744
2022-12-15T11:12:23	1	2	2.564.548	4.488.916	5.808.846	9.972.892	9.999.897	1.293.407
2022-12-15T11:12:23	1	2	2.603.494	4.552.647	589.313	1.014.967	1.009.129	1.318.147
2022-12-15T11:12:23	1	2	2.658.714	4.685.246	6.021.352	1.025.444	1.024.357	1.336.629
2022-12-15T11:12:56	1	2	2.661.354	4.665.724	5.972.371	1.025.685	1.027.884	1.337.753
2022-12-15T11:12:56	1	2	2.734.396	4.756.323	6.144.151	1.039.653	1.036.048	1.357.831
2022-12-15T11:12:56	1	2	2.733.921	4.746.283	6.122.878	1.038.405	1.044.016	137.054
2022-12-15T11:12:56	1	2	2.725.123	4.728.458	6.079.735	1.038.349	1.041.365	1.360.446
2022-12-15T11:12:56	1	2	2.726.302	4.713.749	6.075.994	1.042.036	1.058.084	1.382.579
2022-12-15T11:12:56	1	2	2.732.949	4.791.842	6.119.996	1.042.509	1.057.003	1.376.493
2022-12-15T11:12:56	1	2	2.720.281	4.728.314	6.069.952	1.039.195	1.043.599	1.360.516
2022-12-15T11:12:56	1	2	2.721.501	4.742.307	6.108.945	1.036.589	1.044.526	1.362.477
2022-12-15T11:12:56	1	2	2.714.964	4.697.197	6.087.267	1.036.144	1.047.015	1.367.663
2022-12-15T11:12:56	1	2	270.483	4.647.622	601.797	1.036.472	1.043.714	1.362.576
2022-12-15T11:12:56	1	2	2.711.802	4.707.109	6.048.047	1.035.192	1.043.059	1.364.535
2022-12-15T11:12:56	1	2	2.711.013	4.754.812	6.050.179	1.036.268	1.044.151	1.369.281
2022-12-15T11:12:56	1	2	2.703.593	4.727.752	6.065.919	1.034.869	1.037.975	1.359.699
2022-12-15T11:12:56	1	2	2.708.193	4.727.178	6.099.041	1.030.829	102.84	1.347.329
2022-12-15T11:12:56	1	2	2.692.843	4.678.502	6.022.353	1.032.885	1.038.988	1.360.349
2022-12-15T11:12:56	1	2	2.725.864	4.714.872	6.070.779	1.043.204	105.603	1.380.137
2022-12-15T11:12:56	1	2	2.688.083	4.684.846	6.010.619	1.033.191	1.039.014	1.348.392
2022-12-15T11:12:56	1	2	2.698.041	4.731.143	6.065.034	1.032.172	1.036.029	1.354.456
2022-12-15T11:12:56	1	2	2.661.396	4.611.546	5.912.696	1.032.184	1.044.776	1.357.081
2022-12-15T11:12:56	1	2	2.666.039	4.638.466	5.958.578	1.031.552	1.028.243	1.346.033
2022-12-15T11:12:56	1	2	2.677.857	4.647.418	6.017.582	1.027.361	1.030.862	1.345.164
2022-12-15T11:12:56	1	2	2.670.074	4.650.982	5.990.873	1031.8	1.032.506	1.344.945
2022-12-15T11:12:56	1	2	2.659.248	4.609.231	5.949.831	1.030.461	1.034.433	1.354.501
2022-12-15T11:12:56	1	2	2.676.404	4.642.774	5.979.026	1.027.645	1.031.859	1.342.299
2022-12-15T11:12:56	1	2	2.674.808	4.650.489	6.013.408	1.028.757	1.034.644	1.345.276
2022-12-15T11:12:56	1	2	266.703	4.618.237	5.964.317	1.026.317	1.023.005	133.276
2022-12-15T11:12:56	1	2	2.651.952	4.566.558	5.945.993	1.027.167	1.026.415	1.339.101
2022-12-15T11:12:56	1	2	2.664.412	4.658.565	5.989.725	1.028.171	103.072	1.334.948
2022-12-15T11:12:56	1	2	2.669.978	469.792	6.043.194	1.022.639	101.71	1.328.776
2022-12-15T11:12:56	1	2	2.664.778	4.698.922	6.022.738	1.022.508	1.021.484	1.329.453
2022-12-15T11:12:56	1	2	2.662.076	467.492	6.031.371	1.025.204	1.032.385	1.342.074
2022-12-15T11:12:56	1	2	2.692.871	4.687.582	603.416	1029.3	1.032.894	1.346.618
2022-12-15T11:12:56	1	2	2.732.927	4.761.457	6.123.431	1.042.331	1.052.678	137.218
2022-12-15T11:13:29	1	2	2.750.133	4.735.392	6.117.451	1.044.054	1.059.862	1.379.538
2022-12-15T11:13:29	1	2	2.811.845	4.835.455	6.229.824	1.054.776	1.067.958	1.392.185
2022-12-15T11:13:29	1	2	279.586	4.792.763	6.169.555	1.055.684	1.072.021	1.396.477
2022-12-15T11:13:29	1	2	2.805.456	4.844.637	6.213.606	1.054.225	1.073.008	1.396.301
2022-12-15T11:13:29	1	2	2.802.977	4.838.471	6.216.611	1.053.239	1.067.164	1.396.786
2022-12-15T11:13:29	1	2	280.208	4.810.825	6.197.709	1.055.238	1.071.597	1.398.069
2022-12-15T11:13:29	1	2	2.794.439	4.817.828	6.166.585	1.050.131	1.058.599	1.389.174
2022-12-15T11:13:29	1	2	2.793.694	484.262	6.195.647	1.055.813	1.067.549	1.399.012
2022-12-15T11:13:29	1	2	2.778.582	4.798.892	6.164.133	1052.4	1.066.548	1.406.082
2022-12-15T11:13:29	1	2	2.796.834	4.834.493	6.227.417	1.050.828	1.063.437	1.389.658
2022-12-15T11:13:29	1	2	2.782.408	4.793.721	6.173.471	1.051.074	1.072.178	1.396.837
2022-12-15T11:13:29	1	2	2.795.259	4.809.016	6.192.291	1.052.363	1.073.767	139.695
2022-12-15T11:13:29	1	2	2.781.114	4.775.801	6.127.274	1.052.259	1.066.423	1.388.494
2022-12-15T11:13:29	1	2	2.774.563	4.812.905	6.158.474	1.047.782	105.978	1.387.219
2022-12-15T11:13:29	1	2	2.773.794	4.787.716	6.150.626	1048.82	1.056.114	1.379.922
2022-12-15T11:13:29	1	2	2.814.595	4.845.742	6.252.311	1.055.796	1.078.551	1.408.173
2022-12-15T11:13:29	1	2	2.770.103	4.779.829	6.143.257	1.048.736	1.059.622	1.389.318
2022-12-15T11:13:29	1	2	2.762.661	4.760.003	6.137.874	1.050.703	1.063.883	1.391.447
2022-12-15T11:13:29	1	2	2.760.803	4.718.122	6.092.819	1.046.419	1.060.754	138.368
2022-12-15T11:13:29	1	2	2.779.796	4.812.725	6.183.949	1.049.734	1.062.105	1.382.685
2022-12-15T11:13:29	1	2	2.769.437	4.787.493	6.124.181	1.046.832	1.053.708	1.376.161
2022-12-15T11:13:29	1	2	2.769.002	4.819.067	6.173.194	1.045.127	1.056.404	1.376.898
2022-12-15T11:13:29	1	2	277.695	4.795.881	6.179.435	1.043.401	105.524	1.368.524
2022-12-15T11:13:29	1	2	2.752.859	4.732.986	6.077.941	1.046.011	1.058.194	1.378.608
2022-12-15T11:13:29	1	2	2.758.275	478.295	6.138.767	1.043.888	1.054.501	1.378.937
2022-12-15T11:13:29	1	2	2.757.214	4.785.955	6.160.569	1.047.295	1.061.153	1.382.912
2022-12-15T11:13:29	1	2	2.760.598	4.780.798	6.123.278	1.043.016	1.056.427	1.378.008
2022-12-15T11:13:29	1	2	2.741.745	4.698.892	6.066.968	1.041.583	1.050.043	1.374.344
2022-12-15T11:13:29	1	2	275.404	4.807.049	6.133.088	1.040.812	1.048.936	1.374.061
2022-12-15T11:13:29	1	2	2.749.836	479.152	6.127.022	1.045.734	1.061.863	1.390.764
2022-12-15T11:13:29	1	2	2.742.468	4.744.719	6.102.025	1.039.927	1.042.186	1.365.342
2022-12-15T11:13:29	1	2	2.761.996	4.753.831	6.102.983	1.046.534	1.051.833	1.375.786
2022-12-15T11:13:29	1	2	2.812.064	4.831.563	6.230.423	1056.12	1.083.036	1.406.822
2022-12-15T11:14:02	1	2	2.817.175	4.857.156	624.123	1.057.923	1.076.175	1.400.312
2022-12-15T11:14:02	1	2	2.864.403	4.886.286	6.222.313	1.070.317	1.100.115	1.439.904
2022-12-15T11:14:02	1	2	2.859.801	4.855.524	6.253.234	1071.42	1.106.037	1.435.097
2022-12-15T11:14:02	1	2	2.873.109	4.905.174	6.289.711	1.071.601	110.497	1.435.441
2022-12-15T11:14:02	1	2	2.868.032	4.913.085	627.906	1.069.258	1.097.927	1.427.869
2022-12-15T11:14:02	1	2	286.015	4.910.241	626.764	1.064.303	1.082.243	1.422.054
2022-12-15T11:14:02	1	2	2.869.272	489.924	6.285.764	1.065.813	1.089.024	142.351
2022-12-15T11:14:02	1	2	2.865.801	4.921.679	6.301.274	1.068.986	1.099.214	1.437.847
2022-12-15T11:14:02	1	2	2.849.684	4.871.099	6.246.339	1.067.231	1.091.214	1.421.807
2022-12-15T11:14:02	1	2	2.857.284	4.875.875	6.265.902	1.064.979	1.087.683	1.415.036
2022-12-15T11:14:02	1	2	2.851.223	4.869.819	6.253.222	1.066.961	1.091.526	1.424.482
2022-12-15T11:14:02	1	2	2.853.188	490.112	6.278.456	1.066.736	109.996	1.430.748
2022-12-15T11:14:02	1	2	2.853.999	4.874.227	6.266.481	1.065.141	109.703	1.420.293
2022-12-15T11:14:02	1	2	283.816	4.818.298	6.213.596	1.062.667	1.083.278	1.416.537
2022-12-15T11:14:02	1	2	2.836.876	4.833.372	6.188.675	1.063.728	1.094.209	1.419.208
2022-12-15T11:14:02	1	2	2.879.464	4.872.595	6.284.319	1.066.579	1.093.197	1.428.519
2022-12-15T11:14:02	1	2	2.855.664	4.891.887	62.737	1.061.551	1.089.573	1.421.821
2022-12-15T11:14:02	1	2	2.838.743	4.872.167	628.324	1.058.813	1.083.278	141.14
2022-12-15T11:14:02	1	2	2.836.028	4.837.444	6.210.899	1.061.333	1.093.737	1.422.075
2022-12-15T11:14:02	1	2	2.823.972	4.811.473	6.178.176	1.063.613	1.090.317	1.419.308
2022-12-15T11:14:02	1	2	2.836.575	4.877.214	6.244.213	1.064.289	1.094.794	1.425.775
2022-12-15T11:14:02	1	2	2.823.533	480.654	6.186.258	1.055.522	1.074.498	1.404.081
2022-12-15T11:14:02	1	2	2.832.253	4.845.407	628.125	1.060.767	1.083.248	1.414.457
2022-12-15T11:14:02	1	2	2.825.228	484.663	6.218.107	1.057.677	1.080.792	1.407.429
2022-12-15T11:14:02	1	2	2.819.396	4.812.122	6.201.857	1.060.681	1.087.722	1.413.278
2022-12-15T11:14:02	1	2	2.829.175	4.861.839	6.244.562	1.061.492	1.089.014	1.417.528
2022-12-15T11:14:02	1	2	2.831.934	4.851.464	6.223.213	1.059.898	1.082.994	1.416.642
2022-12-15T11:14:02	1	2	2.822.453	4.841.428	6.217.503	1057.24	1.079.651	1.404.282
2022-12-15T11:14:02	1	2	2.817.166	486.434	6.267.961	1.058.933	1.083.036	1.407.505
2022-12-15T11:14:02	1	2	2.809.885	4.846.635	621.631	1.059.984	1.088.615	1.414.743
2022-12-15T11:14:02	1	2	2.809.285	4.804.576	6.176.123	1.059.831	1.080.394	1.414.532
2022-12-15T11:14:02	1	2	2.850.593	4.931.649	6.305.786	1.063.791	1.087.543	1.420.494
2022-12-15T11:14:02	1	2	2.877.141	4.894.457	6.293.258	1.072.398	1.098.401	1.433.129
2022-12-15T11:14:36	1	2	2.880.792	4.898.441	6.294.464	1.070.457	1.095.089	1.429.738
2022-12-15T11:14:36	1	2	2.925.205	5.006.698	6.411.663	1.079.353	1.113.839	1.452.537
2022-12-15T11:14:36	1	2	2.926.584	4.983.261	6.397.162	1.077.269	1.108.708	1.445.351
2022-12-15T11:14:36	1	2	2.905.193	4.953.793	6.339.662	1074.58	1.115.434	1.448.112
2022-12-15T11:14:36	1	2	2.912.861	4.931.569	6.355.285	1076.43	1.108.654	1.447.823
2022-12-15T11:14:36	1	2	2.923.151	5.004.955	636.424	1.077.849	1.112.447	1.447.767
2022-12-15T11:14:36	1	2	2.910.435	4.951.572	6.337.739	1.076.439	1.109.881	1.446.677
2022-12-15T11:14:36	1	2	2.913.473	4.977.816	6.379.423	1.078.099	1.113.676	1.457.713
2022-12-15T11:14:36	1	2	2.913.436	4.977.572	6.398.888	1.077.195	1.116.814	1.451.209
2022-12-15T11:14:36	1	2	2.908.174	4.955.792	6.338.155	1.075.774	1.112.066	1.450.293
2022-12-15T11:14:36	1	2	290.099	4.918.259	6.332.584	1.078.206	1.109.725	144.42
2022-12-15T11:14:36	1	2	2.899.793	4.905.746	6.308.403	1.077.137	1.113.991	1.449.431
2022-12-15T11:14:36	1	2	2.912.979	5.007.281	6.413.382	1.076.738	1.109.188	1.455.296
2022-12-15T11:14:36	1	2	2.897.653	4.914.875	6.301.167	1.078.746	1.118.962	1.450.983
2022-12-15T11:14:36	1	2	2.896.564	4.928.386	6.326.095	1.073.368	1.103.687	1.433.021
2022-12-15T11:14:36	1	2	2.910.184	4.922.154	6.345.334	1.075.976	1.109.724	1.444.375
2022-12-15T11:14:36	1	2	2.896.163	4.938.736	6.332.017	1.073.484	1.103.311	1.438.174
2022-12-15T11:14:36	1	2	2.895.103	4.883.717	63.009	1.070.248	1.105.932	1.435.442
2022-12-15T11:14:36	1	2	2.903.894	4.952.932	63.466	1.072.761	1.100.856	1.434.733
2022-12-15T11:14:36	1	2	2.892.597	491.355	632.248	1.075.809	1.104.542	144.501
2022-12-15T11:14:36	1	2	2.885.054	4.882.493	6.292.052	1.071.262	1.103.211	1.432.636
2022-12-15T11:14:36	1	2	2.896.173	4.912.257	6.311.153	1.070.433	110.187	1.434.103
2022-12-15T11:14:36	1	2	2.900.353	4.898.668	6.337.006	1.073.594	1.107.638	1.437.951
2022-12-15T11:14:36	1	2	2.897.834	490.637	6.298.117	1.072.863	1.109.773	1.446.621
2022-12-15T11:14:36	1	2	2.885.578	4.909.383	6.330.516	1.071.265	1.100.542	1.435.549
2022-12-15T11:14:36	1	2	2.898.068	4.949.856	6.353.409	1.072.514	1.102.401	1.437.365
2022-12-15T11:14:36	1	2	2.895.284	4.935.725	630.448	1.073.682	1.108.386	1.440.995
2022-12-15T11:14:36	1	2	2.888.862	4.939.515	6.321.577	1070.7	1.102.088	1.437.785
2022-12-15T11:14:36	1	2	2.880.186	4.884.354	6.274.354	1.071.041	1.098.832	1.433.307
2022-12-15T11:14:36	1	2	2.889.866	4.918.877	6.289.711	1.072.353	1.100.429	1.431.753
2022-12-15T11:14:36	1	2	288.699	4.957.534	6.328.458	1.068.244	1.094.256	1.433.144
2022-12-15T11:14:36	1	2	2.908.994	4.950.902	6.365.074	1.074.367	1.100.375	1.431.582
2022-12-15T11:14:36	1	2	2.916.726	4.960.333	635.934	1.077.206	1.110.046	1.447.189
2022-12-15T11:15:09	1	2	2.924.745	5.037.597	6.403.802	1.075.667	110.427	143.69
2022-12-15T11:15:09	1	2	2.945.161	5.031.304	6.465.614	1.081.992	1.124.659	1.460.136
2022-12-15T11:15:09	1	2	2.931.635	504.219	6.483.188	1.079.143	1.115.457	1.450.526
2022-12-15T11:15:09	1	2	2.939.308	5.002.103	6.410.027	1.081.273	112.159	1.464.098
2022-12-15T11:15:09	1	2	2.929.448	4.986.625	6.386.008	1082.18	1.113.262	1.454.099
2022-12-15T11:15:09	1	2	292.639	4.994.083	6.405.888	1.083.093	112.37	1.460.428
2022-12-15T11:15:09	1	2	2.928.155	5.011.549	6.442.512	1.081.901	1.119.514	1.461.288
2022-12-15T11:15:09	1	2	2.934.224	4.983.786	6.409.512	1.083.245	1.127.072	1.466.765
2022-12-15T11:15:09	1	2	2.928.501	5.035.593	6.433.723	1.080.626	1.115.766	1.455.414
2022-12-15T11:15:09	1	2	2.920.373	4.973.439	6.382.454	1.080.679	1.118.341	1.457.318
2022-12-15T11:15:09	1	2	2.924.625	5.023.008	6.425.554	1.082.956	1.122.736	1.459.507
2022-12-15T11:15:09	1	2	2.932.184	502.815	6.461.558	1.080.831	1.116.462	1.456.623
2022-12-15T11:15:09	1	2	2.938.069	498.321	6.430.098	1.077.151	1.115.712	1.450.525
2022-12-15T11:15:09	1	2	2.933.938	5.034.171	6.458.339	1.078.927	1.105.768	1.446.558
2022-12-15T11:15:09	1	2	2.941.867	5.029.291	644.693	1.080.708	1.114.113	1.453.404
2022-12-15T11:15:09	1	2	2.926.886	4.980.579	638.041	1.084.742	112.599	146.693
2022-12-15T11:15:09	1	2	2.929.282	5.021.855	6.405.833	1.081.537	1.123.479	1.462.326
2022-12-15T11:15:09	1	2	2.935.185	5.031.293	6.431.506	1082.25	1.122.606	1.464.501
2022-12-15T11:15:09	1	2	2.927.951	5.015.275	6.426.869	1.078.723	1.114.699	145.133
2022-12-15T11:15:09	1	2	2.922.433	4.963.245	6.377.919	1.084.876	1.135.555	1.467.826
2022-12-15T11:15:09	1	2	2.919.426	4.999.533	6.401.259	1.079.075	1.116.403	1.453.283
2022-12-15T11:15:09	1	2	2.921.249	4.934.904	6.386.227	1076.82	1.108.922	1.448.512
2022-12-15T11:15:09	1	2	2.918.278	4.950.078	6.361.688	1.080.519	1.114.539	1.446.214
2022-12-15T11:15:09	1	2	2.903.972	4.912.259	6.360.681	1.075.406	1.114.267	1.441.048
2022-12-15T11:15:09	1	2	2.924.746	4.986.691	6.429.798	1.077.355	1.112.235	1.447.594
2022-12-15T11:15:09	1	2	2.927.324	4.939.231	6.384.034	1.078.433	1.110.367	1.449.145
2022-12-15T11:15:09	1	2	2.927.874	4.981.811	6.416.882	1.077.565	1.114.539	1.445.064
2022-12-15T11:15:09	1	2	2.910.482	4.934.825	6.357.962	1.077.877	1.113.251	145.179
2022-12-15T11:15:09	1	2	2.922.847	5.021.285	639.557	1076.24	1.116.136	1.450.007
2022-12-15T11:15:09	1	2	2.914.428	4.936.333	6.356.323	1.079.752	1.113.043	1.447.534
2022-12-15T11:15:09	1	2	2.915.214	4.976.364	6.353.235	1.076.448	111.063	1.450.927
2022-12-15T11:15:09	1	2	2.928.642	5.001.255	6.410.239	1.079.621	1.109.083	1.449.433
2022-12-15T11:15:09	1	2	2.938.447	5.009.252	6.408.699	1079.2	1.113.896	1.456.454
2022-12-15T11:15:42	1	2	2.933.093	5.009.269	64.308	1.080.968	1.119.674	1.463.766
2022-12-15T11:15:42	1	2	2.944.541	5.058.835	6.443.918	1.083.647	1.129.744	1.469.582
2022-12-15T11:15:42	1	2	2.944.992	5.039.931	643.262	1.082.903	1.125.301	1.464.632
2022-12-15T11:15:42	1	2	2.939.964	4.972.538	6.384.729	1.084.248	1.127.287	1.471.267
2022-12-15T11:15:47	1	0	2.953.091	5.071.168	6.498.787	1.083.153	1.134.481	1.476.582
2022-12-15T11:15:47	1	0	295.965	5.069.761	6.481.012	1087.88	1.135.073	1.483.004
2022-12-15T11:15:47	1	0	2.960.882	5.079.486	6.516.086	1088.2	1.138.083	1.486.246
2022-12-15T11:15:47	1	0	2.966.451	5.073.775	6.479.192	1.089.392	1.140.687	1.486.384
2022-12-15T11:15:47	1	0	2.963.744	5.056.848	6.471.612	1.085.841	1.131.443	1.479.908
2022-12-15T11:15:47	1	0	2.964.658	5.097.502	6.528.243	1.087.302	1.147.392	1.487.639
2022-12-15T11:15:47	1	0	2.964.431	5.053.078	6.501.379	1.084.037	1.126.662	1.474.758
2022-12-15T11:15:47	1	0	2.962.891	5.049.654	6.511.231	1.087.253	1.127.277	1.484.607
2022-12-15T11:15:47	1	0	2.960.575	508.983	6.519.734	1.087.266	1.137.517	1.483.203
2022-12-15T11:15:47	1	0	2.951.703	5.036.198	6.488.604	1.086.696	1.126.027	1.472.283
2022-12-15T11:15:47	1	0	2.975.794	5.131.447	6.533.861	1.086.724	1.127.082	1.471.567
2022-12-15T11:15:47	1	0	2.947.381	5.040.796	6.435.952	1.083.466	111.974	1.466.378
2022-12-15T11:15:47	1	0	2.969.298	5.069.423	6.509.574	1.085.709	113.33	1.473.347
2022-12-15T11:15:47	1	0	2.954.865	5.026.731	6.450.693	1.086.782	1.130.776	1.470.863
2022-12-15T11:15:47	1	0	2.949.925	5.031.325	6.456.866	1.087.445	1.133.407	1.477.854
2022-12-15T11:15:47	1	0	2.964.817	5.086.057	6.515.034	1.088.579	1.143.607	1.480.905
2022-12-15T11:15:47	1	0	2.963.046	505.998	6.496.055	1.084.263	1.128.081	1.473.912
2022-12-15T11:15:47	1	0	2.957.641	5.063.994	652.155	1.085.658	1.125.212	1.470.422
2022-12-15T11:15:47	1	0	2.954.479	5.060.287	6.489.212	1.086.773	1.134.093	1.480.616
2022-12-15T11:15:47	1	0	2.949.326	5.070.781	6.500.372	1.086.828	113.217	1.476.524
2022-12-15T11:15:47	1	0	2.939.839	5.001.244	6.435.242	1.084.813	1.126.662	1.471.289
2022-12-15T11:15:47	1	0	2.952.474	5.053.385	6.464.214	1.084.271	112.423	1.474.213
2022-12-15T11:15:47	1	0	2.953.012	5.041.076	6.458.691	1.085.124	1.117.859	1.468.102
2022-12-15T11:15:47	1	0	2.950.785	5.038.446	6.469.312	1087.38	113.424	1.476.325
2022-12-15T11:15:47	1	0	2.957.795	5.065.123	647.652	1.084.049	1.125.231	1.470.323
2022-12-15T11:15:47	1	0	2.954.941	5.025.867	647.319	1.086.202	1.132.428	1.479.633
2022-12-15T11:15:47	1	0	292.644	4.968.005	6.385.175	1.083.875	1.136.295	1.477.667
2022-12-15T11:15:47	1	0	2.948.766	5.018.999	6.428.783	1.082.349	1.127.652	1.468.486
2022-12-15T11:15:47	1	0	2.923.182	495.808	6.396.123	1.082.212	1.118.758	1.460.878
2022-12-15T11:15:47	1	0	2.942.919	5.035.047	644.312	1.082.318	1.120.806	1.467.236
2022-12-15T11:15:47	1	0	294.692	5.020.717	6.426.867	1.084.721	1.118.507	1.471.636
2022-12-15T11:15:47	1	0	2.955.018	5.038.764	6.468.156	1.084.028	1.131.162	1.473.416
2022-12-15T11:15:47	1	0	2.970.929	510.361	6.519.734	1.088.304	1.139.735	1.486.576
2022-12-15T11:16:20	1	0	2.963.445	5.024.736	6.457.285	1.089.149	1.137.077	1.487.308
2022-12-15T11:16:20	1	0	297.381	5.074.091	651.121	1.092.886	1.142.746	1.488.661
2022-12-15T11:16:20	1	0	2.978.502	5.091.516	6.511.088	1.092.645	1.144.344	1.497.973
2022-12-15T11:16:20	1	0	298.769	5.138.231	6.562.701	1.093.946	1.141.328	148.899
2022-12-15T11:16:20	1	0	2.995.462	5.154.965	6.620.061	1.091.716	1.150.997	1.495.919
2022-12-15T11:16:20	1	0	2.990.031	5.141.159	6.542.816	1.090.674	1.132.572	1.482.168
2022-12-15T11:16:20	1	0	2.988.559	511.214	6.588.706	1.092.761	1.145.133	1.493.492
2022-12-15T11:16:20	1	0	298.288	5.084.726	6.519.412	1.088.716	114.124	1.485.533
2022-12-15T11:16:20	1	0	2.980.863	5.065.186	6.504.221	1.089.711	1.139.052	1.483.814
2022-12-15T11:16:20	1	0	2.985.086	5.070.569	6.516.251	1.092.255	1.136.227	1.487.947
2022-12-15T11:16:20	1	0	2.972.966	5.058.887	649.585	1.088.058	112.394	1.471.832
2022-12-15T11:16:20	1	0	2.979.521	5.066.573	649.939	1087.89	1.135.409	148.609
2022-12-15T11:16:20	1	0	2.985.396	5.147.551	6.554.523	1.092.636	1.133.957	1.479.895
2022-12-15T11:16:20	1	0	2.974.314	5.106.974	6.544.337	1.093.022	1.139.221	1.491.344
2022-12-15T11:16:20	1	0	2.969.691	5.095.572	6.510.625	1.091.064	1.136.904	1.481.852
2022-12-15T11:16:20	1	0	2.987.102	5.122.245	6.564.243	1.091.467	1.131.802	1.478.969
2022-12-15T11:16:20	1	0	2.978.955	5.096.641	6.557.702	1.091.085	1.150.504	1.495.678
2022-12-15T11:16:20	1	0	2.968.475	5.063.492	6.480.054	1.090.146	1.135.234	148.561
2022-12-15T11:16:20	1	0	2.988.931	514.053	6.604.044	1.088.259	1.134.361	1.480.442
2022-12-15T11:16:20	1	0	2.973.378	5.098.901	6.505.354	1091.67	1.142.263	1.487.676
2022-12-15T11:16:20	1	0	2.976.047	5.114.006	6.488.902	1.090.995	1.134.723	1.485.065
2022-12-15T11:16:20	1	0	2.974.343	5.055.984	651.258	1.092.106	114.35	1.493.065
2022-12-15T11:16:20	1	0	2.971.617	5.082.619	6.524.141	1.085.106	1.129.959	1.477.667
2022-12-15T11:16:20	1	0	2.977.894	5.120.284	6.509.409	1.089.699	1.137.937	1.487.656
2022-12-15T11:16:20	1	0	2.966.284	5.059.959	6.483.794	1088.03	1.135.972	1.475.587
2022-12-15T11:16:20	1	0	2.981.122	5.072.548	6.529.763	1.094.103	1.148.077	1.496.719
2022-12-15T11:16:20	1	0	2.993.774	5.151.001	6.593.452	1.091.534	1.141.812	1.491.832
2022-12-15T11:16:47	1	1	2.976.832	5.129.021	6.560.178	1.088.887	1.138.621	1.478.029
2022-12-15T11:16:47	1	1	2.005.428	4.035.136	526.404	8.589.794	8.935.646	1.154.708
2022-12-15T11:16:47	1	1	2.000.653	4.029.399	5.258.487	858.539	8.954.482	1.158.166
2022-12-15T11:16:47	1	1	1.979.043	4.015.608	5.252.196	8.537.855	8.848.134	1.150.933
2022-12-15T11:16:47	1	1	1.964.867	3.969.015	5.208.512	8.495.623	8.731.904	114.197
2022-12-15T11:16:47	1	1	1.945.667	3.944.581	5.151.133	8.500.935	8.754.867	1.135.113
2022-12-15T11:16:47	1	1	1.949.932	3.967.595	5.186.215	8.439.995	8.728.646	1.131.109
2022-12-15T11:16:47	1	1	1.927.047	3.933.339	5.139.325	8.414.621	8.687.283	1.130.227
2022-12-15T11:16:47	1	1	191.072	3.881.848	5.083.062	8.400.031	8.735.941	1.134.093
2022-12-15T11:16:47	1	1	1.894.511	3.902.071	5.103.618	8.341.368	8.560.304	1.120.813
2022-12-15T11:16:47	1	1	1.904.388	3.941.455	5.165.034	8.314.101	8.529.225	111.688
2022-12-15T11:16:47	1	1	188.413	3.917.132	5.118.271	8.279.113	8.455.536	1.101.859
2022-12-15T11:16:47	1	1	1.872.848	3.901.574	5.084.176	8.240.442	8.447.384	110.155
2022-12-15T11:16:47	1	1	186.17	3.898.532	5.085.551	8.229.683	8.521.469	1.106.998
2022-12-15T11:16:47	1	1	1.848.307	3.895.778	5.091.837	8.201.496	8.542.525	1.111.641
2022-12-15T11:16:47	1	1	2.019.022	4.062.477	5.278.242	8.618.141	8.856.054	1.152.791
2022-12-15T11:16:47	1	1	1.841.385	3.892.766	5.063.422	8.127.831	8.353.917	1.095.089
2022-12-15T11:16:47	1	1	1.829.987	3.900.146	5.129.721	8.071.009	8.247.958	1.084.565
2022-12-15T11:16:47	1	1	1.806.785	3.872.801	5.033.912	8.029.568	8.237.594	1.085.724
2022-12-15T11:16:47	1	1	1.811.937	3.911.358	5.074.296	7.955.322	8.163.882	1.081.098
2022-12-15T11:16:47	1	1	1.803.956	3.913.277	5.079.746	7.902.865	8.102.798	1.067.833
2022-12-15T11:16:47	1	1	1.791.065	3.885.952	5.060.329	7.864.424	8.097.396	1.071.314
2022-12-15T11:16:47	1	1	1.813.363	4.014.233	5.168.854	7.790.322	804.214	1.062.951
2022-12-15T11:16:47	1	1	1.792.127	4.000.965	5.141.693	772.367	8.026.665	1.067.025
2022-12-15T11:16:47	1	1	1.796.667	4.036.234	5.182.669	7.611.064	8.018.065	1.062.044
2022-12-15T11:16:47	1	1	1.784.336	4.018.654	5.213.322	7.443.879	789.661	1.041.533
2022-12-15T11:16:47	1	1	1.792.583	4.064.964	522.891	7.250.542	8.014.822	1.039.626
2022-12-15T11:16:47	1	1	1.731.447	4.197.338	5.321.769	7.272.963	8.567.577	1.077.582
2022-12-15T11:16:47	1	1	2.011.933	4.680.362	5.862.602	6.744.313	8.842.546	1.070.518
2022-12-15T11:16:47	1	1	2.856.319	5.058.815	6.501.987	1.016.086	1.109.992	140.26
2022-12-15T11:16:47	1	1	2.749.813	4.984.356	6.404.672	1.080.493	1.133.673	1.475.362
2022-12-15T11:16:47	1	1	1.833.057	3.891.692	5.077.822	811.102	8.319.693	1.088.801
2022-12-15T11:16:47	1	1	2.027.699	4.022.085	5.234.215	865.901	9.016.241	1.164.023
2022-12-15T11:17:21	1	1	2.052.767	404.449	5.325.385	869.836	9.084.895	1.171.098
2022-12-15T11:17:21	1	1	235.599	4.342.537	5.680.572	930.681	9.975.909	1.286.079
2022-12-15T11:17:21	1	1	2.372.844	4.415.525	5.747.873	9.255.034	9.917.016	1.273.636
2022-12-15T11:17:21	1	1	2.361.161	4.399.887	5.721.313	9.280.579	9.949.831	1.271.365
2022-12-15T11:17:21	1	1	2.341.445	4.356.538	5.698.199	9.240.377	984.572	1.267.052
2022-12-15T11:17:21	1	1	2.340.503	4.369.193	5.705.425	9.240.523	9.816.003	1.268.237
2022-12-15T11:17:21	1	1	2.316.743	4.303.895	5.639.664	921.972	9.869.125	1.265.115
2022-12-15T11:17:21	1	1	2.325.117	4.370.559	567.812	9.212.449	9.901.992	126.623
2022-12-15T11:17:21	1	1	2.312.539	4.332.411	5.673.099	9.194.583	9.837.989	1.253.395
2022-12-15T11:17:21	1	1	2.298.134	4.281.964	5.599.155	916.633	9.811.064	125.889
2022-12-15T11:17:21	1	1	2.288.571	429.895	5.615.599	9.168.831	9.799.042	1.252.019
2022-12-15T11:17:21	1	1	2.274.199	4.280.949	5.570.797	9.149.799	9.805.349	1.255.417
2022-12-15T11:17:21	1	1	2.263.041	4.253.378	5.570.719	9.104.712	9.682.518	1.241.936
2022-12-15T11:17:21	1	1	2.251.824	4.236.609	5.554.652	9.085.106	9.664.974	1.239.054
2022-12-15T11:17:21	1	1	2.240.476	4.252.725	5.558.172	9.065.953	9.530.228	1.222.808
2022-12-15T11:17:21	1	1	2.373.068	4.392.848	5.735.324	931.668	9.998.338	128.195
2022-12-15T11:17:21	1	1	2.240.611	422.829	5.538.277	9.062.078	9.561.151	1.226.475
2022-12-15T11:17:21	1	1	2.213.424	419.179	5.509.104	9.025.392	9.510.836	1.227.302
2022-12-15T11:17:21	1	1	2.198.167	4.223.594	5.527.291	9.011.464	9.547.844	1.228.926
2022-12-15T11:17:21	1	1	219.664	4.222.874	552.238	896.557	9.435.253	1.215.525
2022-12-15T11:17:21	1	1	2.193.025	4.250.489	5.521.746	8.938.517	9.332.915	1.200.156
2022-12-15T11:17:21	1	1	2.171.532	4.172.133	5.463.304	8.920.147	9.351.847	1.201.328
2022-12-15T11:17:21	1	1	2.164.599	4.228.583	5.489.957	8.886.022	9.343.935	1.199.265
2022-12-15T11:17:21	1	1	2.153.959	4.178.071	5.455.517	8.884.659	9.290.001	1.200.191
2022-12-15T11:17:21	1	1	2.117.935	4.060.649	5.318.733	8.865.551	931.381	1.199.583
2022-12-15T11:17:21	1	1	2.124.482	412.996	5.406.052	8.813.016	920.117	118.312
2022-12-15T11:17:21	1	1	210.596	4.102.592	5.344.835	8.788.376	9.174.252	1.185.326
2022-12-15T11:17:21	1	1	2.100.956	4.121.248	5.344.678	8.800.417	9.129.904	1.177.307
2022-12-15T11:17:21	1	1	207.915	4.091.605	5.336.687	8.745.157	903.943	1.166.682
2022-12-15T11:17:21	1	1	207.608	4.053.941	5.313.364	8.729.957	9.068.336	1.177.346
2022-12-15T11:17:21	1	1	2.068.189	405.082	5.346.542	8.712.964	9.101.482	117.065
2022-12-15T11:17:21	1	1	2.223.429	4.217.566	5.493.048	9.040.435	9.559.705	1.225.276
2022-12-15T11:17:21	1	1	2.397.054	4.443.763	5.792.159	9.235.417	996.392	128.458
2022-12-15T11:17:54	1	1	2.392.233	4.417.487	5.752.818	935.349	1.002.759	1.290.459
2022-12-15T11:17:54	1	1	258.175	457.507	602.006	9.626.837	107.793	1.376.845
2022-12-15T11:17:54	1	1	2.580.733	4.600.016	6.023.544	9.591.264	1.067.342	1.370.069
2022-12-15T11:17:54	1	1	258.935	4.633.475	6.055.499	9.567.651	1.061.608	1.359.586
2022-12-15T11:17:54	1	1	2.584.221	4.657.194	6.052.863	9.580.326	1.064.538	1.357.938
2022-12-15T11:17:54	1	1	2.566.819	4.633.004	602.353	9.553.312	1.059.422	1.353.417
2022-12-15T11:17:54	1	1	2.568.073	4.644.671	6.050.259	9.544.902	1.055.449	1.355.797
2022-12-15T11:17:54	1	1	255.793	4.616.669	6.033.662	9.539.349	1.055.818	1.351.574
2022-12-15T11:17:54	1	1	2.557.887	4.600.134	6.007.356	9.533.565	1.051.596	1.347.709
2022-12-15T11:17:54	1	1	2.545.334	4.585.079	5.982.128	9.539.645	1.054.948	1.351.134
2022-12-15T11:17:54	1	1	2.547.339	4.611.032	5.989.019	9.548.212	1.054.814	1.348.297
2022-12-15T11:17:54	1	1	254.996	462.193	6.015.892	9.513.296	1.048.612	134.175
2022-12-15T11:17:54	1	1	253.479	4.577.903	5.976.117	950.11	1.049.357	1.345.101
2022-12-15T11:17:54	1	1	2.525.665	4.574.523	5.959.468	9.480.617	1.043.577	1.336.129
2022-12-15T11:17:54	1	1	2.517.917	4.532.686	5.941.509	9.474.973	1.045.271	1.348.312
2022-12-15T11:17:54	1	1	259.237	4.632.074	6.046.602	9.596.042	1.057.882	1.361.857
2022-12-15T11:17:54	1	1	2.516.202	4.542.755	5.917.606	9.501.859	104.598	1.336.968
2022-12-15T11:17:54	1	1	2.506.185	4.566.085	5.942.831	9.438.869	103.524	1.332.143
2022-12-15T11:17:54	1	1	2.493.213	448.721	5.926.661	9.417.031	1.037.272	1.325.647
2022-12-15T11:17:54	1	1	2.490.738	4.517.761	593.333	9.416.158	1.039.652	1.333.712
2022-12-15T11:17:54	1	1	2.479.923	4.483.821	5.879.062	9.404.307	1.024.143	1.319.414
2022-12-15T11:17:54	1	1	2.465.734	447.347	5.875.343	9.386.755	1.024.211	1.318.258
2022-12-15T11:17:54	1	1	246.758	4.491.953	5.873.436	9.394.273	1.024.473	1.316.638
2022-12-15T11:17:54	1	1	2.457.336	4.460.873	5.839.028	937.964	1.026.558	1.313.016
2022-12-15T11:17:54	1	1	2.458.048	4.500.863	5.928.867	9.364.236	1.016.936	1.309.758
2022-12-15T11:17:54	1	1	245.201	4.510.952	5.873.188	9.346.807	1.018.812	1.305.585
2022-12-15T11:17:54	1	1	2.443.736	4.506.467	5.858.395	9.324.138	101.285	1.302.059
2022-12-15T11:17:54	1	1	2.423.069	4.440.976	5.829.745	9.327.979	1.009.448	1.296.098
2022-12-15T11:17:54	1	1	242.028	4.433.419	580.443	9.341.364	1.018.521	1.299.837
2022-12-15T11:17:54	1	1	2.423.946	4.463.623	5.826.184	9.287.228	1.008.502	1.294.726
2022-12-15T11:17:54	1	1	2.398.129	4.403.194	5.751.548	9.301.821	1.017.893	1.305.179
2022-12-15T11:17:54	1	1	2.517.836	4.569.459	5.944.022	9.466.122	1.044.565	1.338.309
2022-12-15T11:17:54	1	1	2.595.042	464.503	6.079.643	9.582.533	1.060.564	1.355.233
2022-12-15T11:18:27	1	1	2.605.651	4.698.919	6.120.541	9.594.063	1.066.581	1.368.618
2022-12-15T11:18:27	1	1	2.690.477	4.818.681	6.223.217	9.714.298	1.087.765	1.394.029
2022-12-15T11:18:27	1	1	2.684.151	4.771.543	6.227.719	9.731.733	1.081.977	138.71
2022-12-15T11:18:27	1	1	2.671.393	4.758.497	6.195.293	9.745.439	1.101.029	1.401.633
2022-12-15T11:18:27	1	1	2.674.341	475.645	6.216.018	9.721.152	1.087.702	1.394.228
2022-12-15T11:18:27	1	1	267.021	4.747.285	6.191.708	9.714.712	1.087.977	1.392.892
2022-12-15T11:18:27	1	1	2.665.737	4.728.451	6.178.235	9.749.365	1.087.224	1.395.877
2022-12-15T11:18:27	1	1	2.670.929	4.767.247	6.224.114	9.717.157	1.081.896	1.383.641
2022-12-15T11:18:27	1	1	2.647.059	471.077	6.135.691	9.694.257	107.073	1.376.757
2022-12-15T11:18:27	1	1	2.675.335	475.069	6.204.302	9.721.096	108.417	1.393.948
2022-12-15T11:18:27	1	1	2.657.261	4.772.183	6.192.038	9.703.741	1.090.813	1.393.344
2022-12-15T11:18:27	1	1	2.633.026	4.715.308	614.684	9.657.535	1.069.988	1.379.697
2022-12-15T11:18:27	1	1	2.634.741	4.639.327	6.087.366	9.659.786	1.080.645	1.381.099
2022-12-15T11:18:27	1	1	2.624.561	4.715.886	6.123.329	9.673.552	1.073.437	1.370.918
2022-12-15T11:18:27	1	1	2.639.559	4.737.094	6.168.927	9.654.509	1.080.884	1.383.089
2022-12-15T11:18:27	1	1	2.620.237	466.471	6.095.935	965.045	1.075.287	1.381.722
2022-12-15T11:18:27	1	1	2.619.341	4.648.541	6.089.225	9.645.002	1.065.727	1.369.294
2022-12-15T11:18:27	1	1	2.613.588	4.701.029	6.100.171	9.625.222	1.072.975	1.376.387
2022-12-15T11:18:27	1	1	2.621.108	467.713	6.121.635	9.636.074	1.074.795	1.374.216
2022-12-15T11:18:27	1	1	2.652.311	4.731.005	61.698	9.696.506	1.080.143	1.381.544
2022-12-15T11:18:27	1	1	2.689.995	4.757.961	6.210.584	973.665	1.093.676	1.400.871
2022-12-15T11:18:48	1	2	2.650.119	4.780.569	625.023	9.763.599	1.097.019	1.406.005
2022-12-15T11:18:48	1	2	2.217.049	4.474.855	5.798.027	8.934.781	9.606.754	1.269.776
2022-12-15T11:18:48	1	2	2.187.794	4.398.478	5.726.376	8.900.054	9.692.723	1.273.387
2022-12-15T11:18:48	1	2	2.170.933	4.400.433	5.746.104	8.895.936	9.655.296	1.280.396
2022-12-15T11:18:48	1	2	2.164.085	4.413.001	5.717.538	8.813.336	9.561.668	1.260.751
2022-12-15T11:18:48	1	2	2.152.337	4.382.558	5.692.528	8.782.616	9.581.955	1.261.787
2022-12-15T11:18:48	1	2	2.136.716	4.365.812	5.677.829	874.294	9.479.362	1.245.354
2022-12-15T11:18:48	1	2	2.123.582	4.319.662	5.639.986	8.720.729	9.528.613	1.251.594
2022-12-15T11:18:48	1	2	2.122.527	435.828	5.692.234	8.647.734	9.394.435	1.236.771
2022-12-15T11:18:48	1	2	2.105.276	437.589	5.687.785	8.621.976	947.803	1.242.563
2022-12-15T11:18:48	1	2	2.104.763	4.342.672	5.665.193	8.593.805	9.454.324	1.240.584
2022-12-15T11:18:48	1	2	209.335	4.340.999	5.645.229	8.547.883	9.386.617	1.233.216
2022-12-15T11:18:48	1	2	2.083.204	4.343.184	5.674.036	8.500.959	9.283.856	1.225.111
2022-12-15T11:18:48	1	2	2.077.909	4.335.201	5.691.904	8.464.594	9.372.807	1.224.329
2022-12-15T11:18:48	1	2	2.070.992	4.334.084	5.643.745	8.424.797	9.277.506	1.214.647
2022-12-15T11:18:48	1	2	2.221.478	4.437.896	5.777.283	9.021.068	9.869.883	1.300.854
2022-12-15T11:18:48	1	2	2.072.756	4.350.275	5.683.634	8.417.363	9.250.136	1.214.103
2022-12-15T11:18:48	1	2	2.079.999	435.836	5.692.158	8.342.598	9.222.288	1.204.334
2022-12-15T11:18:48	1	2	206.883	4.337.606	5.678.156	8.329.291	923.064	1.206.128
2022-12-15T11:18:48	1	2	207.445	4.359.994	570.454	8.291.617	9.216.795	1.202.581
2022-12-15T11:18:48	1	2	2.072.551	4.344.016	5.691.389	8.263.581	9.139.124	1.192.424
2022-12-15T11:18:48	1	2	2.082.355	4.323.616	5.713.511	8.258.867	9.189.628	1.197.403
2022-12-15T11:18:48	1	2	2.102.106	4.360.963	5.723.589	8.268.296	9.189.113	1.200.837
2022-12-15T11:18:48	1	2	2.121.342	4.442.091	5.771.173	8.219.554	912.654	1.190.341
2022-12-15T11:18:48	1	2	2.133.981	4.404.916	5.779.047	8.235.644	9.162.077	1.192.981
2022-12-15T11:18:48	1	2	2.155.586	4.437.055	5.787.106	8.218.815	9.123.476	1.188.928
2022-12-15T11:18:48	1	2	2.176.954	4.442.096	5.800.277	8.211.459	9.107.106	1.188.711
2022-12-15T11:18:48	1	2	2.206.657	4.476.795	5.879.823	8.137.922	9.134.319	1.176.641
2022-12-15T11:18:48	1	2	2.310.493	4.629.629	5.985.108	8.094.009	9.333.464	1.192.582
2022-12-15T11:18:48	1	2	2.607.476	4.867.614	6.306.693	7.650.331	9.656.326	1.179.029
2022-12-15T11:18:48	1	2	2.580.404	4.766.721	6.214.808	9.779.106	1.093.071	1.408.092
2022-12-15T11:18:48	1	2	2.070.796	4.322.108	566.517	8.387.856	9.282.477	1.214.929
2022-12-15T11:18:48	1	2	2.228.003	4.427.546	5.771.167	9.032.452	9.767.275	1.285.612
2022-12-15T11:19:22	1	2	2.255.514	4.480.375	5.833.647	912.442	9.845.654	1.305.405
2022-12-15T11:19:22	1	2	2.694.953	489.924	6.280.947	1.021.509	1.096.327	1.435.314
2022-12-15T11:19:22	1	2	2.671.257	4.820.856	625.599	1.017.669	1.092.697	1.434.675
2022-12-15T11:19:22	1	2	2.666.761	4.866.908	6.293.526	1.002.604	1.091.549	1.439.452
2022-12-15T11:19:22	1	2	2.642.616	4.812.526	6.225.315	9.968.563	1.081.442	1.430.912
2022-12-15T11:19:22	1	2	2.640.936	4.827.966	6.262.305	9.953.377	1.087.881	1.431.378
2022-12-15T11:19:22	1	2	2.625.616	4.786.517	6.231.915	9.915.897	1.077.621	1.416.169
2022-12-15T11:19:22	1	2	261.337	4.794.748	6.223.213	9.873.038	1.071.808	1.412.312
2022-12-15T11:19:22	1	2	259.894	4.790.837	6.186.288	9.864.545	1.074.477	141.273
2022-12-15T11:19:22	1	2	2.581.741	4.765.746	6.164.077	9.847.272	1.068.097	1.405.015
2022-12-15T11:19:22	1	2	2.566.069	4.760.572	6.148.638	9.785.609	1.063.405	1.407.314
2022-12-15T11:19:22	1	2	2.556.941	4.730.868	6.119.441	9.749.572	1.056.744	1.393.548
2022-12-15T11:19:22	1	2	2.539.961	4.731.985	6.140.563	9.744.728	1.053.153	1.388.777
2022-12-15T11:19:22	1	2	2.525.426	4.738.211	6.111.279	9.679.377	1.045.919	1.382.929
2022-12-15T11:19:22	1	2	2.509.161	4.688.311	6.080.174	9.632.136	1.043.977	1.377.782
2022-12-15T11:19:22	1	2	2.711.277	4.922.109	6.336.348	1022.03	1.090.239	1.431.515
2022-12-15T11:19:22	1	2	2.496.756	470.668	6.094.196	9.640.977	1.044.249	1.381.925
2022-12-15T11:19:22	1	2	2.464.692	4.666.122	605.086	9.603.245	1.047.801	1.380.023
2022-12-15T11:19:22	1	2	2.450.161	4.600.295	6.036.365	9.509.393	102.928	1.359.612
2022-12-15T11:19:22	1	2	243.164	4.631.889	5.983.319	9.502.678	1.037.976	1.360.827
2022-12-15T11:19:22	1	2	2.418.039	4.598.241	5.974.512	9.459.694	102.841	1.357.218
2022-12-15T11:19:22	1	2	2.391.054	4.559.515	5.920.131	9.422.085	1.030.794	135.224
2022-12-15T11:19:22	1	2	239.22	4.604.721	594.923	934.701	1.015.617	1.344.945
2022-12-15T11:19:22	1	2	2.366.695	4.566.425	5.926.064	9.316.898	1.015.556	1.342.018
2022-12-15T11:19:22	1	2	2.352.888	4.570.023	5.933.928	9.321.122	1.015.826	1.342.248
2022-12-15T11:19:22	1	2	2.342.216	4.555.119	5.921.756	9.259.054	1.011.117	1.336.295
2022-12-15T11:19:22	1	2	2.325.117	4.520.568	5.888.249	9.225.799	1.012.679	1.334.778
2022-12-15T11:19:22	1	2	2.311.794	4.522.337	5.867.762	928.199	1.003.591	1.323.404
2022-12-15T11:19:22	1	2	2.283.331	4.487.465	5.832.011	9.187.111	9.934.203	1.308.709
2022-12-15T11:19:22	1	2	2.279.253	4.488.586	5.871.658	9.146.616	9.889.946	1.311.778
2022-12-15T11:19:22	1	2	2.267.646	4.501.764	5.858.334	9.139.753	9.898.842	1.307.771
2022-12-15T11:19:22	1	2	2.482.465	4.675.156	6.063.986	9.617.769	1.047.268	1.381.034
2022-12-15T11:19:22	1	2	2.723.422	4.896.959	6.318.301	1.023.923	1.096.263	1.436.735
2022-12-15T11:19:55	1	2	2.727.337	4.887.394	6.295.936	1.030.741	1.106.571	1.456.788
2022-12-15T11:19:55	1	2	2.982.839	5.169.136	6.630.923	1.077.423	1.159.591	1.508.251
2022-12-15T11:19:55	1	2	2.975.107	5.184.192	6.609.171	1.078.564	1.157.022	1.514.397
2022-12-15T11:19:55	1	2	2.970.598	5.160.937	6.612.869	1.073.969	1.144.074	1.500.385
2022-12-15T11:19:55	1	2	2.957.104	5.102.877	6.585.641	1.074.383	1.151.579	1.508.165
2022-12-15T11:19:55	1	2	2.959.414	5.156.761	6.604.417	1.072.688	1.154.438	1.520.219
2022-12-15T11:19:55	1	2	2.944.854	5.134.607	6.607.157	1.068.175	1.153.529	1.509.211
2022-12-15T11:19:55	1	2	2.932.656	5.087.089	6.567.829	1.071.811	1.148.063	1.507.174
2022-12-15T11:19:55	1	2	2.948.242	5.141.446	6.592.358	1.068.853	1.140.143	1.501.066
2022-12-15T11:19:55	1	2	2.917.949	5.071.096	6.488.693	1.072.464	1.150.576	151.553
2022-12-15T11:19:55	1	2	291.418	5.045.383	6.484.479	1.062.806	1.141.886	1.495.152
2022-12-15T11:19:55	1	2	2.905.403	5.059.772	6.483.519	1.066.309	1.145.438	150.828
2022-12-15T11:19:55	1	2	2.916.632	5.108.591	6.543.441	1.064.083	1.143.356	1.498.659
2022-12-15T11:19:55	1	2	2.901.017	5.093.233	6.528.085	1.063.071	1.141.597	1.490.555
2022-12-15T11:19:55	1	2	2.884.825	5.069.737	6.480.283	1.061.461	1.135.865	149.666
2022-12-15T11:19:55	1	2	2.969.481	5.109.781	6.594.785	1.080.945	1.165.159	1.520.546
2022-12-15T11:19:55	1	2	2.873.152	5.027.872	6.488.037	1.060.029	1.143.393	1.492.833
2022-12-15T11:19:55	1	2	2.858.329	502.359	6.471.251	1.057.874	113.127	1.486.844
2022-12-15T11:19:55	1	2	286.277	5.077.114	6.550.248	1054.76	1.137.369	1.488.892
2022-12-15T11:19:55	1	2	2.849.962	5.045.625	647.652	1.054.747	1.122.682	1.474.225
2022-12-15T11:19:55	1	2	2.841.596	5.047.362	6.477.859	1.052.029	1.127.511	1.476.654
2022-12-15T11:19:55	1	2	2.840.291	501.871	6.456.522	1.046.335	111.54	1.471.404
2022-12-15T11:19:55	1	2	2.824.412	4.992.653	6.453.422	1.049.814	1.127.501	1.481.093
2022-12-15T11:19:55	1	2	2.802.387	49.571	6.384.644	1.047.056	1.124.792	1.477.086
2022-12-15T11:19:55	1	2	2.794.286	4.941.227	6.383.729	1.043.866	1.120.043	1.472.527
2022-12-15T11:19:55	1	2	2.801.479	5.019.281	6.470.458	1.046.299	1.122.615	1.471.603
2022-12-15T11:19:55	1	2	2.777.975	4.919.781	6.370.817	1.041.678	1.109.029	145.87
2022-12-15T11:19:55	1	2	2.785.388	4.969.811	6.423.542	1.036.392	1.115.009	1.466.805
2022-12-15T11:19:55	1	2	2.762.013	4.929.483	6.344.849	1.038.355	1.116.084	1.460.648
2022-12-15T11:19:55	1	2	2.750.379	4.920.161	6.379.423	1.032.007	1.100.639	1.451.792
2022-12-15T11:19:55	1	2	2.743.107	4.933.279	6.373.389	1.030.724	1.109.668	1.450.179
2022-12-15T11:19:55	1	2	2.874.175	505.195	6.475.433	1058.58	1.136.442	1.488.873
2022-12-15T11:19:55	1	2	2.982.207	5.183.458	6.637.427	1.082.607	1.162.617	1.521.071
2022-12-15T11:20:28	1	2	2.995.522	5.155.736	6.615.151	1.081.589	1.159.562	152.099
2022-12-15T11:20:28	1	2	3.096.736	5.326.688	6.822.169	1.105.238	1.185.962	1.553.733
2022-12-15T11:20:28	1	2	3.093.881	5.318.431	6.776.137	1.100.245	1.181.742	1.553.565
2022-12-15T11:20:28	1	2	309.473	5.299.893	6.765.323	1.098.722	1.184.131	1.548.632
2022-12-15T11:20:28	1	2	3.077.033	5.265.729	6.718.127	1.102.157	1.184.059	1.553.793
2022-12-15T11:20:28	1	2	3.088.573	5.313.368	6.780.693	1.099.006	1.187.298	1.551.752
2022-12-15T11:20:28	1	2	3.077.524	5.300.044	6.791.743	1100.37	1.176.601	1.542.742
2022-12-15T11:20:28	1	2	3.073.365	5.250.914	6.715.553	1.100.259	1.188.182	1.551.467
2022-12-15T11:20:28	1	2	3.083.206	5.267.632	6.751.265	1.096.808	1.182.557	1.549.747
2022-12-15T11:20:28	1	2	3.073.525	5.280.814	6.758.358	1.096.748	1.183.062	154.53
2022-12-15T11:20:28	1	2	3.081.659	5.298.031	6.777.084	1.091.751	1.172.035	1.538.022
2022-12-15T11:20:28	1	2	3.059.079	5.250.113	6.701.601	1.096.918	1.186.282	1.549.179
2022-12-15T11:20:28	1	2	3.060.231	5.247.908	6.707.959	1.089.768	1.170.386	1.537.246
2022-12-15T11:20:28	1	2	3.072.995	5.289.355	6.778.312	1.095.639	1.174.377	1.537.875
2022-12-15T11:20:28	1	2	3.057.692	523.815	6.726.764	1.097.576	1.175.353	153.94
2022-12-15T11:20:28	1	2	3.101.093	5.332.325	6.833.533	1.100.891	1.179.462	1.548.868
2022-12-15T11:20:28	1	2	3.061.621	5.265.319	6.764.751	1.091.477	1.164.458	1.530.554
2022-12-15T11:20:28	1	2	3.048.428	5.232.375	6.699.836	1.096.871	1.180.964	1.544.842
2022-12-15T11:20:28	1	2	3.043.096	5.231.797	6.709.623	1.092.199	1.173.637	1.539.705
2022-12-15T11:20:28	1	2	3.038.084	5.228.335	6.716.354	1.092.279	1.173.715	1.534.218
2022-12-15T11:20:28	1	2	303.175	5.213.706	6.680.437	1.092.394	1.177.455	1.534.394
2022-12-15T11:20:28	1	2	3.040.391	5.238.046	6.694.102	1.090.227	117.547	1.534.877
2022-12-15T11:20:28	1	2	3.030.771	5.220.435	6.684.019	1.089.377	1.167.845	1.529.715
2022-12-15T11:20:28	1	2	3.027.879	5.196.506	665.136	1.086.655	1.161.077	1.530.222
2022-12-15T11:20:28	1	2	3.029.833	5.226.211	67.256	1.086.183	1.174.104	153.304
2022-12-15T11:20:28	1	2	301.828	5.241.223	6.674.857	1.088.807	1.173.086	1.536.282
2022-12-15T11:20:28	1	2	3.012.437	5.180.366	6.653.793	1.086.782	1.164.726	1.533.631
2022-12-15T11:20:28	1	2	3.000.621	512.965	6.590.826	1.087.103	117.003	1.536.207
2022-12-15T11:20:28	1	2	301.599	5.223.509	6.676.775	1.084.194	1.166.915	1.528.448
2022-12-15T11:20:28	1	2	3.016.051	5.205.247	6.674.164	1.082.675	1.171.615	1.528.021
2022-12-15T11:20:28	1	2	3.001.867	5.166.548	6.629.892	1.083.928	1.164.023	1.526.441
2022-12-15T11:20:28	1	2	306.183	5.303.816	6.781.988	1.093.726	117.637	1.543.294
2022-12-15T11:20:28	1	2	308.765	5.264.358	6.734.809	1.104.177	1.187.065	1.553.211
2022-12-15T11:21:01	1	2	3.107.025	5.347.094	6.861.485	1.102.718	119.147	1.554.094
2022-12-15T11:21:01	1	2	3.145.269	5.370.216	6.891.978	1.115.762	121.105	1.579.472
2022-12-15T11:21:01	1	2	3.125.685	5.301.908	6.826.106	1.110.704	1.205.644	1.570.394
2022-12-15T11:21:01	1	2	3.147.985	5.367.308	6.877.203	1.110.838	1.196.238	1.564.794
2022-12-15T11:21:01	1	2	3.143.993	5.381.834	6.911.703	1.114.152	1.203.135	1.574.993
2022-12-15T11:21:01	1	2	3.143.182	5.363.369	6.887.032	1.109.818	1.193.103	1.566.801
2022-12-15T11:21:01	1	2	3.129.908	5.301.619	6.837.489	1.112.589	1.200.564	1.566.388
2022-12-15T11:21:01	1	2	3.133.462	5.329.155	6.848.885	1115.67	1.201.537	1.568.686
2022-12-15T11:21:01	1	2	3.131.725	5.343.383	6.864.276	1.109.927	1.193.665	1.559.841
2022-12-15T11:21:01	1	2	3.126.642	5.304.807	6.815.031	1.108.495	119.981	1.561.976
2022-12-15T11:21:01	1	2	3.119.551	531.887	6.821.529	1.110.027	1.192.721	1.565.682
2022-12-15T11:21:01	1	2	3.125.825	5.334.948	6.849.501	1.112.197	1.213.402	1.583.294
2022-12-15T11:21:01	1	2	3.117.488	5.272.058	677.538	1.109.694	119.421	1.561.373
2022-12-15T11:21:01	1	2	3.140.912	5.390.403	6.900.511	1.111.728	1.199.211	1.566.978
2022-12-15T11:21:01	1	2	3.134.655	5.342.774	6.823.386	1.114.292	120.368	1.575.583
2022-12-15T11:21:01	1	2	3.154.676	5.379.043	6.914.136	1.110.886	1.194.615	1.562.618
2022-12-15T11:21:01	1	2	3.133.772	5.341.458	68.366	1.105.474	118.75	155.098
2022-12-15T11:21:01	1	2	3.135.284	5.355.663	6.899.636	1.109.171	1.200.419	1.564.095
2022-12-15T11:21:01	1	2	3.128.217	531.974	6.877.815	1.105.289	1.192.068	1.558.266
2022-12-15T11:21:01	1	2	3.123.528	5.320.466	6.815.367	1.109.371	1.192.589	156.179
2022-12-15T11:21:01	1	2	3.116.055	53.18	6.824.625	1.106.375	1.190.912	1.555.908
2022-12-15T11:21:01	1	2	3.114.706	5.310.321	681.506	1.106.236	1.189.934	1.555.203
2022-12-15T11:21:01	1	2	3.112.953	5.280.132	6.773.151	1.107.114	1.186.436	1.559.492
2022-12-15T11:21:01	1	2	3.116.534	5.309.307	6.807.359	1.107.955	1.189.606	1.554.028
2022-12-15T11:21:01	1	2	3.117.326	5.319.308	6.814.752	1.105.934	1.192.818	1.559.026
2022-12-15T11:21:01	1	2	3.124.557	5.337.134	6.861.803	1.108.585	1.198.711	1.565.092
2022-12-15T11:21:01	1	2	3.106.695	531.018	6.807.396	1.104.112	1.189.417	1.551.106
2022-12-15T11:21:01	1	2	311.915	5.324.079	6.864.872	1.103.511	1.187.896	1.560.977
2022-12-15T11:21:01	1	2	3.114.388	5.287.566	6.778.795	1.105.015	1.186.103	1.558.683
2022-12-15T11:21:01	1	2	3.113.757	5.348.416	6.842.741	1.104.236	118.894	1.555.372
2022-12-15T11:21:01	1	2	3.096.481	5.283.253	6.760.461	1.106.124	1.193.048	1.557.679
2022-12-15T11:21:01	1	2	3.127.023	5.371.082	6.875.043	1109.49	1.192.763	1.558.614
2022-12-15T11:21:01	1	2	3.132.993	5.317.422	6.869.195	1.111.585	1.193.853	1.568.274
2022-12-15T11:21:34	1	2	3.148.879	5.361.675	6.889.228	1.115.856	119.991	156.957
2022-12-15T11:21:34	1	2	3.185.101	544.005	6.975.356	1.118.849	1.215.964	1.580.599
2022-12-15T11:21:34	1	2	3.184.125	5.431.444	6.960.974	1.118.194	1.210.609	1.578.827
2022-12-15T11:21:34	1	2	3.179.519	5.437.054	6.918.078	1.118.005	1.209.084	1.577.584
2022-12-15T11:21:34	1	2	3.165.971	5.328.601	6.882.175	1.118.596	1.206.722	1.582.442
2022-12-15T11:21:34	1	2	3.168.863	5.373.989	6.911.395	1.118.962	120.74	1.581.236
2022-12-15T11:21:34	1	2	3.168.838	538.049	6.890.421	1.116.653	1.210.055	157.246
2022-12-15T11:21:34	1	2	3.163.976	5.377.763	6.897.527	1.115.482	1.210.612	1.578.056
2022-12-15T11:21:34	1	2	3.160.957	537.242	6.885.223	1.112.497	1.202.434	1.578.528
2022-12-15T11:21:34	1	2	3.161.117	537.765	6.887.074	1.117.871	1.204.259	1.572.876
2022-12-15T11:21:34	1	2	3.160.112	5.350.024	6.906.132	1.120.366	1.215.694	1.583.834
2022-12-15T11:21:34	1	2	3.170.065	5.376.022	6.924.041	1119.51	1.207.651	157.931
2022-12-15T11:21:34	1	2	3.165.529	5.386.118	6.947.403	1.115.086	119.613	1.562.083
2022-12-15T11:21:34	1	2	3.155.814	5.325.538	6.882.124	1.115.226	1.206.286	1.568.273
2022-12-15T11:21:34	1	2	3.157.455	5.325.836	6.869.831	1.116.184	1.207.219	1.572.518
2022-12-15T11:21:34	1	2	3.158.614	531.771	6.873.194	1.121.058	1.215.304	1.583.448
2022-12-15T11:21:34	1	2	3.158.255	5.378.698	6.912.381	1.116.512	1.201.537	1.568.804
2022-12-15T11:21:34	1	2	3.162.443	5.349.512	6.866.147	1.114.993	1.200.383	1.565.502
2022-12-15T11:21:34	1	2	315.3	5.374.691	6.882.417	1.117.022	1.215.858	1.582.122
2022-12-15T11:21:34	1	2	3.154.593	5.338.478	6.896.983	1117.66	1.202.894	157.258
2022-12-15T11:21:34	1	2	3.137.496	5.266.962	6.848.891	1.113.381	1.200.664	1.566.092
2022-12-15T11:21:34	1	2	3.148.991	5.340.794	6.848.885	1116.86	1.204.878	1.579.005
2022-12-15T11:21:34	1	2	3.161.757	5.368.349	6.885.223	1.114.595	1.206.467	1.569.098
2022-12-15T11:21:34	1	2	315.062	5.371.666	6.889.204	1.116.488	1.207.929	1.572.577
2022-12-15T11:21:34	1	2	3.152.156	5.351.511	6.930.868	1113.52	1.202.613	1.564.084
2022-12-15T11:21:34	1	2	3.153.416	5.387.643	6.895.676	1.114.853	1.196.664	1.566.973
2022-12-15T11:21:34	1	2	313.907	5.342.671	6.865.518	1.114.058	120.301	1.567.212
2022-12-15T11:21:34	1	2	3.157.174	5.400.135	6.927.433	1.114.315	1.194.124	1.566.445
2022-12-15T11:21:34	1	2	3.151.196	5.350.349	6.888.302	1.110.302	1.192.042	1.561.318
2022-12-15T11:21:34	1	2	3.143.914	5.341.482	6.883.047	1.115.015	1.206.243	1.573.518
2022-12-15T11:21:34	1	2	3.153.958	5.382.232	6.897.191	1.112.098	1.193.635	156.568
2022-12-15T11:21:34	1	2	3.170.306	5.397.819	6.939.161	1.114.619	1.197.755	1.562.376
2022-12-15T11:21:34	1	2	3.184.192	5.392.877	6.920.959	1119.83	1.208.648	1.580.298
2022-12-15T11:22:07	1	2	3.162.822	5.306.409	6.847.348	1.120.143	1.207.596	157.618
2022-12-15T11:22:07	1	2	3.222.548	5.402.948	6.931.177	1.129.906	1.216.012	1.591.461
2022-12-15T11:22:07	1	2	3.216.012	5.377.132	6.878.162	1.130.868	1.232.666	159.568
2022-12-15T11:22:07	1	2	3.221.472	544.503	697.616	1.126.952	1.226.416	1.593.311
2022-12-15T11:22:07	1	2	3.225.516	5.463.082	6.974.305	1.125.069	1.220.283	1.587.986
2022-12-15T11:22:07	1	2	3.209.251	5.368.236	6.892.638	1.128.835	1.216.617	158.458
2022-12-15T11:22:07	1	2	3.224.247	5.418.946	6.944.448	1.128.555	1.231.459	1.601.369
2022-12-15T11:22:07	1	2	3.228.942	5.491.415	6.987.527	1.129.286	1.228.444	1.596.094
2022-12-15T11:22:07	1	2	3.218.805	5.423.788	6.945.592	1.128.562	1.216.127	1.591.487
2022-12-15T11:22:07	1	2	321.648	5.426.517	6.934.572	1.128.711	1.214.265	158.682
2022-12-15T11:22:07	1	2	3.214.152	5.432.899	6.939.067	1.126.328	1.220.998	1.590.077
2022-12-15T11:22:07	1	2	3.219.591	5.441.122	6.943.346	1127.74	122.422	1.596.364
2022-12-15T11:22:07	1	2	3.201.016	5.406.041	690.868	1.126.852	1.217.274	1.588.013
2022-12-15T11:22:07	1	2	3.209.034	5.429.898	6.956.398	1.130.105	1.229.699	1.602.954
2022-12-15T11:22:07	1	2	3.210.209	5.433.301	6.935.455	1.125.162	1.213.285	1.587.394
2022-12-15T11:22:07	1	2	3.217.418	5.402.259	6.896.648	1.127.335	1.225.214	1.591.487
2022-12-15T11:22:07	1	2	3.212.665	544.532	6.949.913	1.124.899	1.215.636	1.585.494
2022-12-15T11:22:07	1	2	3.192.991	5.379.747	6.894.512	1.123.869	1.213.668	1.585.561
2022-12-15T11:22:07	1	2	3.187.926	5.360.221	6.902.488	1119.83	1.210.832	1.578.764
2022-12-15T11:22:07	1	2	3.190.909	5.397.049	691.291	1.123.239	1.214.923	1.586.516
2022-12-15T11:22:07	1	2	3.194.852	5.431.059	6.921.847	1.125.445	1.222.802	1.592.363
2022-12-15T11:22:07	1	2	3.198.877	5.409.637	6.960.518	1.125.545	121.908	1.586.989
2022-12-15T11:22:07	1	2	3.190.741	5.364.001	6.904.028	1.119.976	1.206.237	1.582.791
2022-12-15T11:22:07	1	2	3.193.606	5.435.513	6.906.096	1.125.338	1.219.245	1.583.921
2022-12-15T11:22:07	1	2	3.188.005	5.402.365	6.883.679	1.122.628	1.214.704	158.486
2022-12-15T11:22:07	1	2	3.176.432	5.373.293	6.885.534	1.119.163	1.204.306	1.573.823
2022-12-15T11:22:07	1	2	3.191.694	5.393.212	6.893.625	1.123.502	1.212.679	1.576.947
2022-12-15T11:22:07	1	2	3.165.843	5.345.999	6.863.971	1.118.596	1.204.867	157.677
2022-12-15T11:22:07	1	2	3.183.001	5.407.028	6.920.882	1.122.812	1.214.269	1.580.422
2022-12-15T11:22:07	1	2	3.183.709	5.366.145	6.893.824	1119.44	1.211.749	1.572.638
2022-12-15T11:22:07	1	2	3.179.452	5.404.792	6.898.451	1.119.343	1.211.862	1.575.762
2022-12-15T11:22:07	1	2	3.195.655	5.375.326	6.899.405	1125.28	1.223.185	1.586.743
2022-12-15T11:22:07	1	2	3.220.312	5.408.576	6.935.767	1.128.939	1.223.352	1.591.486
2022-12-15T11:22:41	1	2	3.228.622	543.409	695.928	1.129.426	1.218.204	1.593.643
2022-12-15T11:22:41	1	2	325.551	5.464.103	6.993.607	1.139.105	1.244.739	1.618.752
2022-12-15T11:22:41	1	2	3.262.536	5.488.147	7.041.728	1.140.307	1.241.782	1.604.216
2022-12-15T11:22:41	1	2	3.249.244	54.574	7.009.388	1.141.558	1.246.856	1.615.705
2022-12-15T11:22:41	1	2	3.273.543	5.515.276	7.055.051	1.138.345	124.309	1.610.668
2022-12-15T11:22:41	1	2	3.262.128	5.496.601	7.046.992	1.139.558	1.238.129	160.403
2022-12-15T11:22:41	1	2	3.255.347	547.869	7.018.987	1.134.874	1.229.172	1.607.777
2022-12-15T11:22:41	1	2	3.253.759	5.464.614	7.017.812	1.136.087	1.240.144	1.610.234
2022-12-15T11:22:41	1	2	3.263.993	5.505.305	7.027.885	1.137.417	1.236.958	1.613.326
2022-12-15T11:22:41	1	2	3.242.822	5.454.773	6.981.231	1.134.399	1.234.555	1.598.389
2022-12-15T11:22:41	1	2	3.254.872	5.487.207	7.048.333	1.135.213	1.234.194	1.603.784
2022-12-15T11:22:41	1	2	3.248.707	5.453.766	6.995.939	1135.61	1.229.995	1.600.943
2022-12-15T11:22:41	1	2	3.243.978	5.427.191	696.479	1136.43	1.227.959	1.601.401
2022-12-15T11:22:41	1	2	3.261.712	5.472.629	7.004.362	1.137.596	1.237.826	1.612.649
2022-12-15T11:22:41	1	2	3.234.414	5.412.937	6.943.311	1.132.263	1.225.266	1.596.687
2022-12-15T11:22:41	1	2	3.263.188	5.478.818	7.044.214	1.141.235	1.251.192	1.621.395
2022-12-15T11:22:41	1	2	3.249.468	5.534.045	7.052.375	1.138.582	1.238.769	1.608.154
2022-12-15T11:22:41	1	2	3.241.641	5.480.278	6.998.101	1.132.532	1.233.112	1.598.953
2022-12-15T11:22:41	1	2	3.254.409	5.502.496	704.628	1134.86	122.473	1.591.758
2022-12-15T11:22:41	1	2	3.229.832	5.414.876	6.961.897	1.132.864	1.228.393	1.592.909
2022-12-15T11:22:41	1	2	3.244.221	5.446.695	697.189	1.131.262	1.229.644	1.598.509
2022-12-15T11:22:41	1	2	3.245.475	5.475.676	6.989.376	1.131.594	122.763	1.593.215
2022-12-15T11:22:41	1	2	3.243.589	547.911	7.008.614	1.132.825	1.226.863	159.452
2022-12-15T11:22:41	1	2	3.235.899	5.440.126	6.993.676	1.131.603	1.221.821	1.597.322
2022-12-15T11:22:41	1	2	3.238.944	5.471.465	698.766	1133.11	122.763	1.600.689
2022-12-15T11:22:41	1	2	3.233.129	5.471.826	6.986.665	1.135.531	1.232.282	1.606.532
2022-12-15T11:22:41	1	2	3.233.139	5.464.614	6.946.663	1.129.133	121.519	1.589.455
2022-12-15T11:22:41	1	2	3.246.286	5.504.243	705.557	1135.22	1.232.186	1.605.142
2022-12-15T11:22:41	1	2	323.292	5.453.024	6.955.264	1.131.003	1.219.136	1.589.367
2022-12-15T11:22:41	1	2	3.236.429	5.454.851	6.978.695	1.130.624	1.230.576	1.597.621
2022-12-15T11:22:41	1	2	3.229.271	540.847	6.943.223	1.129.293	1.222.201	1.594.626
2022-12-15T11:22:41	1	2	324.286	5.464.834	7.012.016	1.135.257	1.234.266	1.599.844
2022-12-15T11:22:41	1	2	3.265.551	5.514.116	7.034.612	1.137.441	1.247.903	1.609.937
2022-12-15T11:23:14	1	2	3.259.838	5.474.669	7.027.578	1137.31	123.823	1.603.241
2022-12-15T11:23:14	1	2	3.305.623	5.571.968	7.138.227	1.150.303	1.258.728	162.956
2022-12-15T11:23:14	1	2	329.957	5.546.174	7.132.279	1.148.888	126.619	1.634.638
2022-12-15T11:23:14	1	2	3.295.618	5.535.136	7.096.603	1146.58	1.267.635	1.633.201
2022-12-15T11:23:14	1	2	3.317.453	5.591.874	7.129.522	1.146.365	125.378	162.491
2022-12-15T11:23:14	1	2	3.297.437	553.565	7.126.067	1.145.879	1.253.854	162.458
2022-12-15T11:23:14	1	2	329.538	5.489.548	7.066.313	1146.15	1.261.228	1.634.156
2022-12-15T11:23:14	1	2	3.283.591	5.489.192	7.055.563	1.143.237	1.259.571	1.622.944
2022-12-15T11:23:14	1	2	3.282.938	5.491.175	7.072.735	1.144.435	124.731	161.543
2022-12-15T11:23:14	1	2	3.288.737	5.515.036	7.088.731	1.148.391	1.259.646	1.636.577
2022-12-15T11:23:14	1	2	3.293.073	553.284	7.125.036	1.144.961	1.254.368	1.620.315
2022-12-15T11:23:14	1	2	3.297.757	5.554.685	7.097.656	1.145.161	1.255.178	1.628.875
2022-12-15T11:23:14	1	2	3.292.921	5.527.501	7.077.483	1.143.026	1.247.366	1.618.945
2022-12-15T11:23:14	1	2	3.291.192	5.569.943	711.231	1.141.034	1.245.204	1.620.826
2022-12-15T11:23:14	1	2	3.285.218	5.510.758	7.090.667	1.143.175	1.254.922	1.626.074
2022-12-15T11:23:14	1	2	3.297.422	5.519.366	7.104.677	1.146.572	1.258.323	1.628.814
2022-12-15T11:23:14	1	2	3.292.103	5.521.661	7.101.699	1142.13	1.248.177	1.613.682
2022-12-15T11:23:14	1	2	3.284.572	5.498.303	705.701	1.142.951	1.257.144	1.625.685
2022-12-15T11:23:14	1	2	3.275.664	5.516.447	7.060.009	1.141.513	1.243.303	1.617.003
2022-12-15T11:23:14	1	2	3.296.848	5.544.193	7.101.262	1.143.104	124.32	1.618.158
2022-12-15T11:23:14	1	2	3.279.666	5.487.567	7.020.063	1.142.922	1.255.784	1.630.396
2022-12-15T11:23:14	1	2	3.281.789	5.537.515	710.579	1134.99	1.246.211	160.602
2022-12-15T11:23:14	1	2	3.265.705	5.481.086	7.028.198	1.142.426	1.245.797	161.711
2022-12-15T11:23:14	1	2	3.283.671	5.497.773	7.047.002	1.139.913	1.245.728	161.245
2022-12-15T11:23:14	1	2	3.275.495	5.501.161	70.658	1.140.544	1.245.192	1.620.146
2022-12-15T11:23:14	1	2	3.261.284	5.462.867	6.992.435	1.141.163	1.243.541	161.265
2022-12-15T11:23:14	1	2	326.767	548.261	7.061.871	1138.57	124.976	1.627.115
2022-12-15T11:23:14	1	2	3.267.077	5.485.923	7.027.437	1.140.273	1.238.459	1.613.429
2022-12-15T11:23:14	1	2	3.270.917	5.476.288	7.042.018	1.139.571	1.237.259	1.607.319
2022-12-15T11:23:14	1	2	3.260.561	5.479.859	6.999.179	1.140.164	1.247.613	1.619.194
2022-12-15T11:23:14	1	2	3.256.882	5.457.619	7.001.109	1.139.855	1.240.705	161.829
2022-12-15T11:23:14	1	2	3.276.553	5.457.538	7.001.186	1.142.557	1.239.701	1.610.215
2022-12-15T11:23:14	1	2	3.307.756	5.581.333	7.129.516	1.149.384	1.275.601	1.644.647
2022-12-15T11:23:47	1	2	3.285.397	544.666	7.009.625	1.145.644	1.249.354	1.620.893
2022-12-15T11:23:47	1	2	3.331.261	5.571.695	7.185.036	1.154.027	1.283.986	1.657.967
2022-12-15T11:23:47	1	2	3.345.866	5.601.834	7.192.196	1.156.083	1.272.502	1.646.111
2022-12-15T11:23:47	1	2	3.335.218	5.595.686	7.193.752	1.155.064	1.276.656	1.650.264
2022-12-15T11:23:47	1	2	3.330.073	5.543.866	715.516	1.153.773	1.274.162	164.013
2022-12-15T11:23:47	1	2	3.323.151	5.539.775	715.516	1.153.523	1.269.122	1.639.362
2022-12-15T11:23:47	1	2	3.333.647	5.623.522	7.205.176	1.155.994	1.280.527	1.653.337
2022-12-15T11:23:47	1	2	332.082	5.524.448	7.146.262	1.153.961	1.279.564	1.647.348
2022-12-15T11:23:47	1	2	332.886	554.851	7.164.034	1.153.269	1.272.225	1.647.609
2022-12-15T11:23:47	1	2	3.321.382	55.793	7.125.343	1.155.236	1.278.067	1.642.738
2022-12-15T11:23:47	1	2	3.335.137	5.622.922	7.168.544	1.154.904	1.275.879	1.641.865
2022-12-15T11:23:47	1	2	3.333.462	5.607.399	7.192.962	1.154.263	1.282.522	1.651.422
2022-12-15T11:23:47	1	2	3.321.853	5.564.024	7.156.252	1.151.414	1.269.706	1.638.132
2022-12-15T11:23:47	1	2	3.323.913	5.566.072	7.117.981	1.148.943	1.266.001	1.637.116
2022-12-15T11:23:47	1	2	3.328.141	5.566.048	712.682	1.154.539	1.278.234	1.648.545
2022-12-15T11:23:47	1	2	3.340.746	5.614.131	723.831	1.153.004	1.272.392	1.643.838
2022-12-15T11:23:47	1	2	3.312.551	5.556.124	7.122.956	1.151.233	1.273.747	1.643.204
2022-12-15T11:23:47	1	2	332.344	5.579.012	7.169.167	1.153.254	1.271.123	1.646.035
2022-12-15T11:23:47	1	2	3.312.542	5.571.761	716.963	1.151.719	1.280.195	1.654.295
2022-12-15T11:23:47	1	2	331.79	5.554.078	7.146.908	1.150.568	1.268.471	1.646.036
2022-12-15T11:23:47	1	2	3.312.289	5.545.625	7.138.361	1.151.107	1.266.475	163.768
2022-12-15T11:23:47	1	2	3.311.483	5.558.759	7.105.858	1.150.441	1.268.537	1.637.961
2022-12-15T11:23:47	1	2	3.316.713	5.543.608	7.137.286	1.149.961	1.265.106	1.640.116
2022-12-15T11:23:47	1	2	3.304.978	5.550.592	7.112.567	1149.86	1.265.811	1.638.277
2022-12-15T11:23:47	1	2	3.312.552	5.533.892	7.106.792	1.150.705	127.596	1.648.826
2022-12-15T11:23:47	1	2	3.314.231	5.620.573	7.168.544	1.146.851	1.259.281	1.633.743
2022-12-15T11:23:47	1	2	3.300.209	5.508.277	7.105.914	1.150.927	1.271.779	1.637.807
2022-12-15T11:23:47	1	2	3.300.619	5.537.178	711.803	1.147.466	1.265.769	1.632.339
2022-12-15T11:23:47	1	2	3.301.001	5.547.802	7.128.806	1.149.398	1.268.158	1.639.927
2022-12-15T11:23:47	1	2	3.305.716	554.036	7.120.954	1.147.936	1.268.876	1.635.084
2022-12-15T11:23:47	1	2	3.298.234	5.529.046	7.092.449	1.147.649	1.260.475	1.626.011
2022-12-15T11:23:47	1	2	332.212	5.563.417	7.119.048	1.149.723	1.276.681	1.643.024
2022-12-15T11:23:47	1	2	3.333.506	5.546.429	7.141.451	1.155.646	1.273.359	1.646.629
2022-12-15T11:24:20	1	2	3.335.463	5.552.608	7.179.606	1.155.453	127.901	1.650.583
2022-12-15T11:24:20	1	2	3.350.283	5.605.026	7.195.391	1158.95	128.084	1.651.602
2022-12-15T11:24:20	1	2	3.334.194	5.599.455	7.233.016	1.157.767	1.287.445	1.658.381
2022-12-15T11:24:20	1	2	3.344.905	5.595.092	7.213.239	1.158.419	1.279.398	165.568
2022-12-15T11:24:20	1	2	335.527	5.621.173	7.257.834	1.159.193	1.287.744	1.657.197
2022-12-15T11:24:20	1	2	334.347	5.616.768	7.248.606	1.157.786	1.286.122	1.655.886
2022-12-15T11:24:20	1	2	3.345.235	5.627.909	723.008	1.162.117	1.288.777	1.656.341
2022-12-15T11:24:20	1	2	3.353.105	5.645.474	7.269.624	1.161.466	1.289.319	1.659.073
2022-12-15T11:24:20	1	2	3.339.042	5.624.113	721.721	1.162.141	1.290.945	1.657.122
2022-12-15T11:24:20	1	2	3.351.402	5.645.487	7.244.239	1.160.233	1.290.263	1.662.373
2022-12-15T11:24:20	1	2	3.334.333	5.589.786	7.200.667	1.156.149	1.273.274	1.642.774
2022-12-15T11:24:20	1	2	3.356.936	5.663.725	7.247.749	1.158.614	1.285.856	1.660.078
2022-12-15T11:24:20	1	2	3.343.975	5.608.562	7.175.559	1.160.398	1.287.034	1.657.885
2022-12-15T11:24:20	1	2	3.347.137	5.603.585	7.239.751	1.156.833	1.285.103	1.659.314
2022-12-15T11:24:20	1	2	3.355.657	5.627.319	7.227.583	1157.62	1.279.871	1.652.663
2022-12-15T11:24:20	1	2	3.351.982	5.636.985	7.234.571	1.159.578	1.292.723	1.658.321
2022-12-15T11:24:20	1	2	3.342.291	5.589.517	7.206.247	1.159.941	1.287.778	1.658.382
2022-12-15T11:24:20	1	2	3.344.245	5.595.678	7.241.933	1.158.009	1.282.559	1.659.102
2022-12-15T11:24:20	1	2	3.338.463	5.611.493	7.193.922	1.156.948	1.274.356	165.382
2022-12-15T11:24:20	1	2	3.345.433	5.630.554	7.223.092	1.154.735	1.270.842	1.643.599
2022-12-15T11:24:20	1	2	3.339.893	5.593.942	7.229.708	1.158.948	1.282.369	1.649.364
2022-12-15T11:24:20	1	2	3.336.811	5.548.775	7.145.808	1.154.851	1.275.298	164.645
2022-12-15T11:24:20	1	2	3.329.002	5.555.856	7.172.904	1.157.432	1.283.693	1.651.981
2022-12-15T11:24:20	1	2	3.338.133	556.283	714.643	1.157.342	1.287.954	1.655.613
2022-12-15T11:24:20	1	2	334.568	5.609.733	7.236.508	1.158.107	1.279.036	1.657.136
2022-12-15T11:24:20	1	2	3.332.903	5.580.424	7.174.936	1.155.281	1.270.948	1.646.606
2022-12-15T11:24:20	1	2	3.328.199	5.542.075	7.145.978	1.153.187	1.264.917	163.685
2022-12-15T11:24:20	1	2	3.335.605	5.596.278	7.211.642	1.156.396	1.282.972	1.653.239
2022-12-15T11:24:20	1	2	3.332.161	5.583.643	7.168.391	1.155.285	1.278.178	1.646.928
2022-12-15T11:24:20	1	2	3.333.893	5.566.368	7.165.588	1156.52	1.286.268	1.659.853
2022-12-15T11:24:20	1	2	3.331.063	5.586.002	7.180.065	1.151.389	1.269.318	1.643.097
2022-12-15T11:24:20	1	2	3.351.375	5.613.251	7.225.021	1.155.774	1.282.441	1.655.355
2022-12-15T11:24:20	1	2	3.353.919	5.666.929	7.280.968	1.160.836	1.284.857	1.657.557
2022-12-15T11:24:53	1	2	3.341.542	5.657.203	7.255.895	1.160.957	1.289.799	1.658.457
2022-12-15T11:24:53	1	2	3.344.296	5.597.444	7.259.219	1.157.749	1.291.318	1.662.914
2022-12-15T11:24:53	1	2	334.314	5.667.785	7.311.709	1158.03	1.283.479	1.658.485
2022-12-15T11:24:53	1	2	3.340.833	5.612.078	7.252.322	1160.81	128.72	1.662.151
2022-12-15T11:24:53	1	2	3.345.475	561.971	7.255.417	1.158.976	1.289.576	1.657.977
2022-12-15T11:24:53	1	2	3.343.344	5.608.848	7.289.121	1.155.537	1.285.458	1.653.756
2022-12-15T11:24:53	1	2	3.347.665	5.624.395	7.265.244	1.160.566	1.286.511	1.654.985
2022-12-15T11:24:53	1	2	3.345.185	5.636.132	7.282.747	1.160.449	1.295.522	1.666.445
2022-12-15T11:24:53	1	2	3.337.087	5.632.607	7.281.496	1.162.335	1.295.727	1.667.215
2022-12-15T11:24:53	1	2	3.340.196	5.610.028	7.257.233	1.160.304	1.290.964	1.662.478
2022-12-15T11:24:53	1	2	3.348.857	5.641.716	7.274.515	1.158.779	1.281.315	1.646.787
2022-12-15T11:24:53	1	2	333.455	5.559.846	7.216.638	1.159.361	1.289.556	1.663.667
2022-12-15T11:24:53	1	2	3.357.563	5.656.361	7.302.236	1161.56	1.292.148	1.657.525
2022-12-15T11:24:53	1	2	3.345.204	5.624.091	7.280.135	1.160.543	1.288.144	1.650.804
2022-12-15T11:24:53	1	2	3.349.518	5.628.804	7.272.636	1159.29	1.287.299	1.658.157
2022-12-15T11:24:53	1	2	3.340.696	5.617.653	7.284.109	1.161.561	1.293.947	1.661.445
2022-12-15T11:24:53	1	2	3.358.105	5.685.107	7.330.787	1.162.916	1.290.945	1.666.733
2022-12-15T11:24:53	1	2	3.357.766	5.674.892	731.216	1.161.413	1.287.213	1.660.618
2022-12-15T11:24:53	1	2	3.356.734	563.641	7.292.854	1.160.836	1.295.188	1.662.119
2022-12-15T11:24:53	1	2	3.344.109	5.595.961	7.250.562	1.162.188	128.51	1.660.979
2022-12-15T11:24:53	1	2	3.343.831	5.602.409	7.244.743	1.156.066	1.275.575	1.647.022
2022-12-15T11:24:53	1	2	3.346.807	5.632.309	721.106	1.160.906	1.285.312	1.653.022
2022-12-15T11:24:53	1	2	3.356.522	5.634.076	7.258.685	1.160.037	1.291.667	166.547
2022-12-15T11:24:53	1	2	3.349.801	5.588.913	7.225.958	1.164.708	1.302.785	1.678.975
2022-12-15T11:24:53	1	2	3.356.569	5.642.279	7.266.602	1.160.302	1.288.367	1.653.323
2022-12-15T11:24:53	1	2	3.346.838	5.611.491	7.260.246	1.160.931	128.859	1.658.485
2022-12-15T11:24:53	1	2	334.851	5.634.058	7.233.952	1.158.926	1.284.668	1.660.063
2022-12-15T11:24:53	1	2	3.355.953	5.649.299	7.292.012	1.158.247	1.281.092	1.650.143
2022-12-15T11:24:53	1	2	333.863	5.570.964	7.197.437	1.159.794	1.278.651	1.652.182
2022-12-15T11:24:53	1	2	3.359.175	565.286	7.270.558	1.158.346	1.280.673	1.656.821
2022-12-15T11:24:53	1	2	3.360.296	5.656.067	7.268.161	1.161.849	1.284.011	1.662.738
2022-12-15T11:24:53	1	2	3.344.244	5.617.352	7.246.931	1.156.407	1.277.267	1.646.144
2022-12-15T11:24:53	1	2	3.358.851	5.688.927	7.356.154	1.157.074	1.285.213	1.655.955
2022-12-15T11:25:26	1	2	3.342.373	5.666.664	7.297.134	1.159.916	1.289.055	1.651.364
2022-12-15T11:25:26	1	2	3.332.903	5.578.666	7.279.833	1.158.424	1.291.207	1.660.273
2022-12-15T11:25:26	1	2	3.333.067	5.606.799	7.277.331	1.159.634	1.298.131	1.665.702
2022-12-15T11:25:26	1	2	3.350.164	5.677.475	7.356.468	1.159.387	1.288.965	1.656.717
2022-12-15T11:25:31	1	0	3.342.681	5.632.925	7.313.559	1.157.312	1.288.964	1.655.278
2022-12-15T11:25:31	1	0	3.327.848	5.664.314	728.775	1.156.248	1.291.946	1.662.045
2022-12-15T11:25:31	1	0	3.346.528	5.664.559	7.356.468	1.157.961	1.289.889	1.663.547
2022-12-15T11:25:31	1	0	3.338.244	5.641.999	7.312.785	1.161.634	1.297.024	1.672.519
2022-12-15T11:25:31	1	0	3.329.803	5.633.478	7.300.981	1.157.433	1.292.465	1.660.858
2022-12-15T11:25:31	1	0	3.342.651	5.690.212	7.333.061	1.156.293	1.283.701	1.652.723
2022-12-15T11:25:31	1	0	334.874	5.660.497	7.354.453	1.159.361	1.290.667	1.667.274
2022-12-15T11:25:31	1	0	3.318.741	5.614.134	7.265.968	1155.55	1.283.448	165.67
2022-12-15T11:25:31	1	0	3.335.739	5.682.789	7.329.144	1.157.955	1.287.401	1.660.153
2022-12-15T11:25:31	1	0	3.334.888	5.664.849	7.329.852	1158.39	1.285.177	1.654.025
2022-12-15T11:25:31	1	0	3.332.573	5.636.729	7.289.217	1.158.513	1.287.923	1.656.204
2022-12-15T11:25:31	1	0	3.334.142	5.646.416	7.320.844	1.157.167	1.296.523	1.664.522
2022-12-15T11:25:31	1	0	3.333.183	5.659.592	7.316.312	1.158.154	1.293.336	1.662.707
2022-12-15T11:25:31	1	0	3.330.403	5.627.621	7.299.953	1.158.151	128.509	1.663.112
2022-12-15T11:25:31	1	0	3.334.194	5.614.716	7.266.799	1.160.082	129.352	1.668.334
2022-12-15T11:25:31	1	0	3.341.795	5.675.184	7.336.275	1.158.129	129.239	1.663.246
2022-12-15T11:25:31	1	0	3.334.223	5.643.771	7.312.385	1.158.704	1.278.792	1.652.043
2022-12-15T11:25:31	1	0	3.323.768	55.681	726.065	1.161.488	1.298.342	1.668.718
2022-12-15T11:25:31	1	0	3.346.175	5.705.469	7.326.563	1.158.851	1.285.145	166.197
2022-12-15T11:25:31	1	0	3.325.171	5.594.775	7.240.325	1.158.081	128.539	1.659.641
2022-12-15T11:25:31	1	0	3.336.262	5.651.393	7.307.777	1.156.317	1.282.203	1.654.463
2022-12-15T11:25:31	1	0	3.337.885	5.628.219	7.316.061	1.160.667	1.298.359	1.673.001
2022-12-15T11:25:31	1	0	3.338.297	5.673.093	7.362.666	1.161.441	1.297.262	1.662.134
2022-12-15T11:25:31	1	0	3.325.314	5.616.776	7.264.194	1.157.574	1.291.222	165.514
2022-12-15T11:25:31	1	0	3.336.509	5.618.832	7.299.365	1.158.083	1.291.076	1.661.398
2022-12-15T11:25:31	1	0	3.339.841	5.643.187	729.861	1.162.674	129.708	1.666.686
2022-12-15T11:25:31	1	0	334.075	5.637.607	7.340.273	1.158.344	1.286.644	1.656.504
2022-12-15T11:25:31	1	0	3.349.485	5.663.135	7.327.818	1.158.089	1.295.447	1.662.988
2022-12-15T11:25:31	1	0	3.330.603	5.656.634	7.306.071	1.157.315	1.289.653	1.658.353
2022-12-15T11:25:31	1	0	3.337.252	5.615.598	7.265.244	1.160.644	1.291.096	1.657.994
2022-12-15T11:25:31	1	0	3.345.235	5.678.383	7.325.698	1.159.582	1.296.763	1.669.762
2022-12-15T11:25:31	1	0	3.346.938	5.697.738	7.332.978	1.160.499	1.297.208	1.666.277
2022-12-15T11:25:31	1	0	3.336.179	5.643.464	7.311.223	1.162.191	1.302.311	1.673.662
2022-12-15T11:26:04	1	0	3.346.506	5.693.116	7.359.157	1.157.717	1.289.645	1.656.504
2022-12-15T11:26:04	1	0	3.348.277	5.686.095	7.348.116	1.162.626	1.304.873	1.673.902
2022-12-15T11:26:04	1	0	3.343.501	5.698.078	7.353.579	1.157.526	1.300.458	1.668.598
2022-12-15T11:26:04	1	0	3.343.893	5.653.468	7.337.769	1.164.006	1.304.024	1.681.368
2022-12-15T11:26:04	1	0	3.335.489	5.642.024	7.343.342	1.158.972	129.543	1.671.174
2022-12-15T11:26:04	1	0	3.350.561	5.712.826	7.380.807	1.162.819	1.301.183	166.902
2022-12-15T11:26:04	1	0	3.333.735	5.717.141	7.398.787	1.163.764	1.307.134	1.679.494
2022-12-15T11:26:04	1	0	3.334.884	5.672.567	733.745	1164.25	1.300.873	1.677.376
2022-12-15T11:26:04	1	0	3.348.907	5.678.709	7.349.437	1.161.028	130.096	1.671.305
2022-12-15T11:26:04	1	0	3.320.922	5.585.365	7.259.486	1.161.079	1.299.209	1.669.041
2022-12-15T11:26:04	1	0	3.338.188	5.685.991	7.343.623	1.158.904	1.301.642	1.670.292
2022-12-15T11:26:04	1	0	3.340.338	5.660.224	7.324.916	1.159.994	1.301.507	1.672.298
2022-12-15T11:26:04	1	0	3.334.333	5.639.085	7.310.107	1.162.868	1.299.958	1.674.919
2022-12-15T11:26:04	1	0	3.338.683	5.668.455	733.746	1.159.093	1.292.816	1.658.245
2022-12-15T11:26:04	1	0	3.329.025	5.638.779	7.343.415	1.156.685	1.293.966	166.368
2022-12-15T11:26:04	1	0	3.344.741	5.692.496	7.365.182	1.157.617	1.287.845	1.660.632
2022-12-15T11:26:04	1	0	3.343.884	563.992	7.333.918	1.157.853	1.287.914	1.653.267
2022-12-15T11:26:04	1	0	3.336.508	5.674.595	7.339.407	1.159.415	1.295.614	1.666.289
2022-12-15T11:26:04	1	0	3.342.351	564.232	7.333.617	1.158.272	1.297.602	1.660.768
2022-12-15T11:26:04	1	0	3.328.425	5.625.278	734.129	1.158.443	1.292.779	165.682
2022-12-15T11:26:04	1	0	3.345.349	5.671.362	7.343.478	1.154.723	1.284.289	1.655.946
2022-12-15T11:26:04	1	0	3.333.951	5.651.393	7.300.259	1.156.917	1.290.014	1.663.099
2022-12-15T11:26:04	1	0	3.331.417	5.642.601	7.309.879	1.158.016	1.297.725	166.857
2022-12-15T11:26:04	1	0	3.348.873	5.670.749	7.382.741	1.156.417	1.294.225	1.661.864
2022-12-15T11:26:04	1	0	3.324.921	5.666.904	7.281.384	1.159.095	1.293.947	1.665.771
2022-12-15T11:26:04	1	0	3.335.545	56.52	7.356.272	1.157.783	1.287.768	1.658.452
2022-12-15T11:26:04	1	0	3.341.489	569.833	7.391.887	1.162.262	1.299.233	1.671.366
2022-12-15T11:26:32	1	1	3.349.866	5.706.015	7.379.604	1.161.948	1.303.634	1.665.651
2022-12-15T11:26:32	1	1	2.257.331	4.453.555	5.889.591	9.120.782	9.964.458	1.302.827
2022-12-15T11:26:32	1	1	2.252.041	4.464.178	5.864.608	907.494	9.919.618	1.292.668
2022-12-15T11:26:32	1	1	2.231.008	4.439.571	5.821.363	903.754	9.854.108	1.284.747
2022-12-15T11:26:32	1	1	2.218.925	4.446.281	5.804.333	902.125	9.857.618	1.280.981
2022-12-15T11:26:32	1	1	220.202	4.362.395	5.765.712	9.002.476	9.801.115	1.279.534
2022-12-15T11:26:32	1	1	2.196.346	4.425.868	5.797.144	8.985.735	988.281	1.279.752
2022-12-15T11:26:32	1	1	2.170.046	4.350.436	5.710.522	8.967.532	9.802.586	1.272.972
2022-12-15T11:26:32	1	1	2.160.073	4.348.207	5.734.672	8.889.531	972.382	1.259.351
2022-12-15T11:26:32	1	1	2.143.428	4.364.105	5.707.281	8.875.545	9.669.578	1.257.512
2022-12-15T11:26:32	1	1	2.133.294	432.607	5.696.764	8.829.641	9.587.968	1.244.031
2022-12-15T11:26:32	1	1	2.113.489	432.712	5.679.264	8.808.107	9.524.998	1.235.144
2022-12-15T11:26:32	1	1	2.106.735	4.299.232	5.658.733	8.773.806	951.754	1.235.701
2022-12-15T11:26:32	1	1	2.105.683	4.354.942	5.712.238	8.758.841	9.473.907	1.233.331
2022-12-15T11:26:32	1	1	2.093.488	4.306.124	5.696.098	873.804	9.437.828	1.231.027
2022-12-15T11:26:32	1	1	225.834	4.390.892	5.819.498	9.157.184	1.007.465	1.302.936
2022-12-15T11:26:32	1	1	2.089.088	4.354.977	5.699.253	866.496	9.361.507	1.219.955
2022-12-15T11:26:32	1	1	2.056.331	4.296.173	5.643.174	8.561.168	9.200.919	1.197.308
2022-12-15T11:26:32	1	1	2.058.282	4.322.887	5.674.891	8.530.473	9.218.851	1.198.548
2022-12-15T11:26:32	1	1	2.049.829	4.334.588	5.654.329	849.794	91.586	1.188.613
2022-12-15T11:26:32	1	1	2.045.869	4.347.131	565.932	842.623	910.557	1.185.831
2022-12-15T11:26:32	1	1	2.045.543	4.382.005	5.700.177	8.408.395	9.152.414	1.194.226
2022-12-15T11:26:32	1	1	2.038.498	4.391.446	5.701.435	8.304.545	8.948.411	1.168.465
2022-12-15T11:26:32	1	1	2.034.499	4.425.859	5.761.215	8.263.442	8.994.777	1.180.675
2022-12-15T11:26:32	1	1	2.035.686	4.450.768	5.786.807	8.152.558	8.943.292	1.169.705
2022-12-15T11:26:32	1	1	2.032.946	4.496.375	5.839.476	7.989.947	8.893.366	1.158.589
2022-12-15T11:26:32	1	1	2.045.058	4.556.128	5.887.095	7.807.897	9.018.283	1.156.674
2022-12-15T11:26:32	1	1	1.971.709	4.621.637	5.886.306	7.819.272	9.604.066	1.191.796
2022-12-15T11:26:32	1	1	2.359.367	5.269.239	6.611.719	733.621	9.914.825	1.182.667
2022-12-15T11:26:32	1	1	3.216.878	567.976	7.319.686	1.111.698	1.283.408	1.605.255
2022-12-15T11:26:32	1	1	3.117.488	5.548.224	7.179.298	1.153.268	1.298.414	166.885
2022-12-15T11:26:32	1	1	2.083.396	4.358.043	5.695.429	8.650.553	9.347.842	1.216.944
2022-12-15T11:26:32	1	1	2.286.496	4.490.857	5.871.194	910.122	1.003.537	1.307.214
2022-12-15T11:27:05	1	1	2.296.387	4.463.411	5.877.378	9.158.284	1.010.506	1.315.047
2022-12-15T11:27:05	1	1	2.629.026	4.818.588	6.291.119	9.673.029	1.108.226	1.431.819
2022-12-15T11:27:05	1	1	2.614.367	4.771.947	6.258.661	969.876	1.104.058	1.433.406
2022-12-15T11:27:05	1	1	2.609.156	4.773.645	6.270.694	9.685.349	1.104.756	1.422.564
2022-12-15T11:27:05	1	1	2.605.612	4.770.524	6.277.612	9.669.546	1.103.368	1.425.763
2022-12-15T11:27:05	1	1	2.585.172	4.728.178	6.213.291	9.667.525	110.369	142.606
2022-12-15T11:27:05	1	1	2.575.654	4.724.776	6.208.798	9.641.194	1.095.576	141.888
2022-12-15T11:27:05	1	1	2.584.282	4.770.646	6.252.937	9.630.686	1.096.593	1.419.008
2022-12-15T11:27:05	1	1	2.565.168	4.761.576	6.250.535	9.602.829	1.095.161	1.410.582
2022-12-15T11:27:05	1	1	2.548.174	4.703.548	6.183.292	959.014	1.088.819	1.410.221
2022-12-15T11:27:05	1	1	2.540.216	4.718.973	621.631	9.557.562	1.080.394	1.404.168
2022-12-15T11:27:05	1	1	2.529.543	4.683.026	615.029	9.528.098	1.075.401	139.264
2022-12-15T11:27:05	1	1	2.524.467	4.709.777	6.162.311	954.056	1.081.152	1.393.861
2022-12-15T11:27:05	1	1	2.513.777	4.731.001	6.176.743	9.500.346	1.080.314	1.397.625
2022-12-15T11:27:05	1	1	2.507.956	4.690.856	6.150.991	9.468.182	1.061.192	1.382.418
2022-12-15T11:27:05	1	1	2.642.398	4.823.033	6.315.248	9.743.542	1.123.089	1.450.293
2022-12-15T11:27:05	1	1	2.490.872	4.640.075	6.125.729	9.454.178	1.065.999	1.377.385
2022-12-15T11:27:05	1	1	2.471.808	4.634.236	6.110.275	9.426.972	1.065.987	1.378.982
2022-12-15T11:27:05	1	1	2.458.622	4.603.598	6.051.671	9.412.814	1.055.399	1.368.127
2022-12-15T11:27:05	1	1	2.444.287	4.609.231	6.062.412	9.388.363	1.057.983	1.370.239
2022-12-15T11:27:05	1	1	2.429.991	4.577.121	6.019.463	9.392.797	1.058.981	1.370.653
2022-12-15T11:27:05	1	1	2.427.718	4.601.543	6.026.118	9.346.385	1.039.897	1.348.181
2022-12-15T11:27:05	1	1	2.407.323	4.563.111	6.029.798	9.319.252	1.035.346	1.342.036
2022-12-15T11:27:05	1	1	240.131	4.589.566	6.015.596	9.293.243	1.036.205	1.346.582
2022-12-15T11:27:05	1	1	2.392.423	4.594.069	6.001.321	9.299.752	1.038.062	1.347.919
2022-12-15T11:27:05	1	1	2.378.231	4.565.461	5.994.962	9.274.704	1.036.521	1.346.357
2022-12-15T11:27:05	1	1	2.360.617	4.515.591	594.256	9.254.988	103.021	1.333.546
2022-12-15T11:27:05	1	1	2.353.991	4.533.718	595.841	9.198.182	1.021.264	1.329.847
2022-12-15T11:27:05	1	1	2.328.439	447.407	591.419	9.189.387	1.025.143	1.331.639
2022-12-15T11:27:05	1	1	2.320.012	4.515.718	5.913.748	9.166.547	101.279	1.324.523
2022-12-15T11:27:05	1	1	2.311.293	444.883	5.859.584	9.158.361	1.016.541	1.319.277
2022-12-15T11:27:05	1	1	2.478.027	4.660.082	60.945	9.465.523	1.062.198	1.384.518
2022-12-15T11:27:05	1	1	2.645.456	4.832.039	6.320.112	972.264	111.389	1.444.035
2022-12-15T11:27:38	1	1	2.673.318	490.687	6.398.888	9.749.557	1.114.485	1.440.871
2022-12-15T11:27:38	1	1	2.851.778	509.496	6.647.392	1.023.705	1.165.596	1.508.192
2022-12-15T11:27:38	1	1	2.824.953	4.999.516	6.530.661	1.018.237	1.157.813	1.493.682
2022-12-15T11:27:38	1	1	2.816.157	4.986.023	6.549.543	1.020.575	1.166.944	1.497.671
2022-12-15T11:27:38	1	1	2.825.542	5.033.043	6.562.449	1.019.881	116.132	1.496.394
2022-12-15T11:27:38	1	1	280.336	4.991.212	6.523.062	1.020.511	1.165.751	1.500.815
2022-12-15T11:27:38	1	1	280.87	4.991.199	6.518.342	1.017.846	1.159.402	1.495.559
2022-12-15T11:27:38	1	1	2.809.525	5.006.383	656.126	1.019.795	1.163.941	1.495.675
2022-12-15T11:27:38	1	1	2.816.423	505.941	6.587.849	1016.75	1.164.183	1.501.693
2022-12-15T11:27:38	1	1	2.801.629	5.016.418	6.574.283	1.014.597	1.152.649	1.487.829
2022-12-15T11:27:38	1	1	2.796.308	5.023.583	6.537.199	1000.79	1.153.813	1.485.783
2022-12-15T11:27:38	1	1	2.780.151	4.970.649	6.517.912	9.991.357	1.160.861	1.487.386
2022-12-15T11:27:38	1	1	2.778.368	4.990.393	6.541.759	9.939.944	1.150.307	1.481.326
2022-12-15T11:27:38	1	1	2.772.015	4.973.225	6.478.767	9.959.982	1.139.313	1.477.433
2022-12-15T11:27:38	1	1	2.775.821	4.973.509	6.498.484	9.917.234	1.141.204	1.478.028
2022-12-15T11:27:38	1	1	2.850.114	5.090.941	6.610.201	1.025.857	1.174.603	150.607
2022-12-15T11:27:38	1	1	276.486	4.953.791	6.472.093	9.940.448	1.144.506	1.474.341
2022-12-15T11:27:38	1	1	2.745.059	4.918.064	6.421.621	9.922.747	1.148.743	1.477.912
2022-12-15T11:27:38	1	1	2.751.991	4.939.231	6.471.797	9.874.896	1.136.148	1.464.401
2022-12-15T11:27:38	1	1	2.733.488	4.897.531	6.437.967	9.862.139	1.137.087	1.462.888
2022-12-15T11:27:38	1	1	2.739.031	4.929.568	6.441.388	9.901.913	1.145.599	1.471.026
2022-12-15T11:27:38	1	1	2.730.099	4.942.516	6.452.259	9.874.637	1.138.982	1.470.391
2022-12-15T11:27:38	1	1	2.717.697	4.883.628	6.409.119	9.895.313	1.130.906	1.456.803
2022-12-15T11:27:38	1	1	2.705.407	4.879.858	6.404.067	9.855.715	1.128.799	1.466.024
2022-12-15T11:27:38	1	1	2.705.113	4.905.514	6.421.616	9.851.143	1.133.959	1.464.782
2022-12-15T11:27:38	1	1	2.698.385	4.937.234	6.400.052	9.859.359	113.573	1.459.544
2022-12-15T11:27:38	1	1	269.721	4.873.376	6.401.864	9.851.811	1.132.845	1.464.444
2022-12-15T11:27:38	1	1	2.689.543	4.889.386	6.402.988	978.288	1.124.481	1.457.997
2022-12-15T11:27:38	1	1	2.667.063	4.819.627	6.317.056	9.806.819	1.124.497	1.452.479
2022-12-15T11:27:38	1	1	2.679.976	4.887.812	6.390.139	9.777.849	112.557	144.409
2022-12-15T11:27:38	1	1	2.658.383	4.788.913	6.297.583	9.753.978	1.113.356	1.445.297
2022-12-15T11:27:38	1	1	2.759.221	4.986.677	6.486.222	9.926.426	1.144.828	1.477.117
2022-12-15T11:27:38	1	1	2.853.242	5.062.846	6.635.392	1024.36	1.162.211	1.499.488
2022-12-15T11:28:11	1	1	2.851.879	5.046.792	6.582.369	1.022.987	1.162.834	1.500.219
2022-12-15T11:28:11	1	1	2.913.952	5.146.909	6.710.374	1.035.051	1.196.957	1.526.422
2022-12-15T11:28:11	1	1	2.920.931	520.065	6.759.973	1.034.414	1.190.694	1.525.194
2022-12-15T11:28:11	1	1	2.910.774	5.188.801	6.735.641	1.035.405	1.202.706	153.934
2022-12-15T11:28:11	1	1	2.902.621	5.148.026	6.688.977	1.034.568	1.189.008	1.527.006
2022-12-15T11:28:11	1	1	2.900.281	5.143.176	6.684.405	1.032.457	1.187.718	1.520.428
2022-12-15T11:28:11	1	1	2.896.565	5.146.753	6.690.363	1030.43	1.183.609	1.522.426
2022-12-15T11:28:11	1	1	2.887.578	5.117.218	6.670.322	1.028.801	1.182.899	151.474
2022-12-15T11:28:11	1	1	2.886.315	5.126.087	6.669.191	1.034.534	1.194.857	1.529.792
2022-12-15T11:28:11	1	1	2.919.538	518.288	6.749.217	1.038.463	1.207.405	1.539.017
2022-12-15T11:28:11	1	1	288.392	5.097.663	6.644.043	1.030.868	1.183.391	1.523.478
2022-12-15T11:28:11	1	1	2.877.519	5.111.281	6.676.775	1.032.107	1.186.522	152.288
2022-12-15T11:28:11	1	1	2.881.546	511.157	6.689.899	1.026.142	1.171.276	151.419
2022-12-15T11:28:11	1	1	2.881.704	5.105.052	6.657.058	1.028.695	117.675	1.512.967
2022-12-15T11:28:11	1	1	2.876.797	5.132.488	6.700.359	1.030.439	1.182.411	1.519.578
2022-12-15T11:28:11	1	1	2.869.198	5.083.251	6.640.173	1.026.035	1.172.825	1.515.563
2022-12-15T11:28:11	1	1	2.859.028	5.067.177	6.588.332	1.028.349	1.172.716	1.510.551
2022-12-15T11:28:11	1	1	2.856.754	5.033.329	6.582.848	1027.2	1.172.053	151.105
2022-12-15T11:28:11	1	1	2.850.897	5.024.164	6.581.371	1.025.683	1.180.241	1.516.897
2022-12-15T11:28:11	1	1	2.889.287	5.091.298	6.635.289	1.028.942	1.180.239	1.520.909
2022-12-15T11:28:11	1	1	2.915.787	5.175.104	6.711.589	1.035.372	1.183.537	1.523.106
2022-12-15T11:28:33	1	2	2.881.318	5.209.093	6.769.736	1.037.623	1.191.567	1.538.535
2022-12-15T11:28:33	1	2	2.441.117	4.772.031	6.254.513	9.416.448	1.077.713	1.426.038
2022-12-15T11:28:33	1	2	2.436.924	4.842.275	6.303.838	9.377.448	1.069.227	1.416.506
2022-12-15T11:28:33	1	2	2.428.242	4.841.031	6.320.929	9.351.876	1.078.166	142.709
2022-12-15T11:28:33	1	2	2.415.408	4.830.133	6.310.304	9.294.191	106.26	1.405.257
2022-12-15T11:28:33	1	2	2.388.278	4.773.478	6.227.716	9.286.891	1.070.642	1.414.418
2022-12-15T11:28:33	1	2	237.874	4.760.199	6.269.817	9.209.498	1.049.957	1.398.589
2022-12-15T11:28:33	1	2	238.136	4.785.279	6.263.175	9.188.989	1.060.942	1.404.374
2022-12-15T11:28:33	1	2	2.359.375	4.711.742	6.199.466	9.142.148	1.061.621	1.398.168
2022-12-15T11:28:33	1	2	2.352.956	4.771.944	6.201.006	9.102.489	1.048.405	1.383.673
2022-12-15T11:28:33	1	2	2.342.023	4.778.702	6.270.949	9.048.046	1.047.508	1.387.926
2022-12-15T11:28:33	1	2	2.330.157	4.724.208	6.213.295	9.018.511	1.054.839	1.392.634
2022-12-15T11:28:33	1	2	2.318.505	4.725.482	6.171.875	8.989.678	1.052.097	1.388.893
2022-12-15T11:28:33	1	2	2.316.797	4.762.835	6.213.913	8.918.764	1.035.153	1.367.901
2022-12-15T11:28:33	1	2	2.316.536	4.729.311	6.224.411	888.187	1.030.472	1.361.517
2022-12-15T11:28:33	1	2	2.468.355	4.856.588	6.332.124	9.474.446	1.091.132	1.441.346
2022-12-15T11:28:33	1	2	2.314.844	4.731.998	6.204.303	8.858.703	1.032.629	1.367.335
2022-12-15T11:28:33	1	2	2.313.037	4.764.816	6.261.636	8.809.008	1.025.588	1.353.002
2022-12-15T11:28:33	1	2	2.320.133	4.751.435	6.248.781	877.833	102.673	135.271
2022-12-15T11:28:33	1	2	230.591	4.677.371	6.161.678	8.775.681	1.029.625	1.354.424
2022-12-15T11:28:33	1	2	2.321.896	4.757.202	6.263.477	875.527	1.027.083	1.352.363
2022-12-15T11:28:33	1	2	2.329.494	4.770.972	628.185	8.691.047	1.014.472	133.916
2022-12-15T11:28:33	1	2	2.351.715	4.792.937	6.303.197	8.704.865	1.018.245	1.339.386
2022-12-15T11:28:33	1	2	2.367.104	4.817.067	6.333.633	8.702.219	101.608	1.338.874
2022-12-15T11:28:33	1	2	2.380.566	479.403	6.330.774	8.665.971	1.019.158	1.339.319
2022-12-15T11:28:33	1	2	2.409.588	4.885.754	6.387.502	8.693.085	1.016.297	1.341.741
2022-12-15T11:28:33	1	2	2.422.929	4.857.647	636.659	8.649.072	1.006.046	1.320.439
2022-12-15T11:28:33	1	2	2.446.884	4.878.148	6.405.277	8.657.948	1.021.986	1.334.722
2022-12-15T11:28:33	1	2	2.553.589	5.006.115	6.526.416	8.582.797	1.028.477	1.324.632
2022-12-15T11:28:33	1	2	2.811.324	5.209.178	6.777.865	8.219.946	1.048.562	1.297.563
2022-12-15T11:28:33	1	2	2.823.257	51.795	6.740.287	1.036.765	1.195.758	1.539.296
2022-12-15T11:28:33	1	2	2.317.376	4.751.537	6.202.803	8.861.924	1.029.136	1.363.468
2022-12-15T11:28:33	1	2	2.476.969	488.142	6.319.118	9.518.844	1.082.044	1.435.873
2022-12-15T11:29:06	1	2	249.952	4.839.833	632.021	9.617.068	1.095.357	1.446.786
2022-12-15T11:29:06	1	2	2.957.719	5.330.175	6.909.237	1.074.212	1.198.309	1.572.344
2022-12-15T11:29:06	1	2	2.937.617	5.269.659	688.428	1.076.357	1.203.291	1.581.609
2022-12-15T11:29:06	1	2	2.921.714	5.299.202	6.851.035	1.069.641	1.197.959	157.34
2022-12-15T11:29:06	1	2	2.916.343	5.311.491	6.864.861	1.064.264	1.188.221	1.559.917
2022-12-15T11:29:06	1	2	2.884.681	5.188.109	6.730.941	1.063.253	118.071	1.562.561
2022-12-15T11:29:06	1	2	2.876.114	5.186.454	6.736.708	1.060.282	1.189.228	1.562.747
2022-12-15T11:29:06	1	2	2.867.214	5.181.549	6.732.717	1.061.537	1.189.296	1.568.745
2022-12-15T11:29:06	1	2	2.861.848	5.260.575	6.787.169	1056.95	1.179.772	1.558.335
2022-12-15T11:29:06	1	2	2.838.426	5.156.516	6.702.614	1.054.078	1.174.668	1.545.746
2022-12-15T11:29:06	1	2	2.815.763	517.137	6.697.244	1046.49	1.169.007	153.723
2022-12-15T11:29:06	1	2	2.810.185	5.219.092	6.733.501	1.048.434	1.173.866	1.547.362
2022-12-15T11:29:06	1	2	2.790.244	5.107.926	6.628.986	1.043.137	1.169.296	1.537.802
2022-12-15T11:29:06	1	2	2.775.947	5.137.655	6.652.287	1.038.768	1.155.996	152.952
2022-12-15T11:29:06	1	2	2.774.924	5.142.721	6.672.634	1.038.619	1.158.432	1.529.792
2022-12-15T11:29:06	1	2	2.964.507	5.342.774	6.900.277	1.074.231	1.198.429	1.576.652
2022-12-15T11:29:06	1	2	2.739.407	507.328	6.544.666	1.029.565	1.150.286	1.516.547
2022-12-15T11:29:06	1	2	2.719.838	5.045.068	6.569.585	1.028.149	1.149.121	1.516.638
2022-12-15T11:29:06	1	2	2.715.521	5.070.856	6.561.509	1.005.083	1.134.119	1.501.648
2022-12-15T11:29:06	1	2	2.701.255	5.102.464	6.614.655	9.987.086	1.130.572	149.607
2022-12-15T11:29:06	1	2	2.668.841	5.029.607	6.511.511	997.985	1.133.072	1.492.833
2022-12-15T11:29:06	1	2	2.667.253	5.059.633	656.574	9.953.505	1.131.706	1.492.848
2022-12-15T11:29:06	1	2	2.631.764	4.980.904	6.458.687	9.935.348	1.126.439	1.486.032
2022-12-15T11:29:06	1	2	2.630.972	5.008.116	6.465.547	9.863.317	1.117.109	1.478.621
2022-12-15T11:29:06	1	2	262.488	5.045.927	649.757	9.827.222	1.117.478	1.484.046
2022-12-15T11:29:06	1	2	2.597.857	4.977.489	6.474.944	9.836.855	1.123.034	1.485.169
2022-12-15T11:29:06	1	2	2.577.233	4.985.817	6.467.126	9.762.969	1.112.343	1.474.328
2022-12-15T11:29:06	1	2	2.561.758	4.954.649	6.397.934	9.745.245	1.110.572	1.467.076
2022-12-15T11:29:06	1	2	2.557.428	4.969.811	6.394.528	9.706.481	1.115.056	1.469.841
2022-12-15T11:29:06	1	2	2.518.771	4.863.623	6.325.844	9.583.851	1.089.875	1.443.801
2022-12-15T11:29:06	1	2	2.510.167	4.898.098	6.345.453	9.597.695	1.097.282	1.448.569
2022-12-15T11:29:06	1	2	272.889	5.087.786	6.557.557	1.032.141	1.161.645	1.530.512
2022-12-15T11:29:06	1	2	2.968.075	5.293.808	6.879.986	1.081.878	1.211.315	1.585.807
2022-12-15T11:29:39	1	2	2.985.891	5.334.388	6.908.961	1.085.526	1.212.517	1.590.658
2022-12-15T11:29:39	1	2	3.203.625	5.562.373	7.277.117	1.128.871	1.277.261	1.652.798
2022-12-15T11:29:39	1	2	3.207.492	558.283	7.292.111	1.127.599	1.272.284	1.643.466
2022-12-15T11:29:39	1	2	3.197.146	5.529.548	7.237.755	1.127.229	1.272.863	164.751
2022-12-15T11:29:39	1	2	3.187.765	5.498.829	7.186.469	1.124.838	1.272.694	1.645.071
2022-12-15T11:29:39	1	2	3.186.557	5.531.254	7.235.444	1.121.716	1.259.502	1.627.173
2022-12-15T11:29:39	1	2	3.183.085	5.519.478	7.224.582	1124.09	1.268.071	1.639.781
2022-12-15T11:29:39	1	2	3.173.546	5.478.197	7.180.721	1.119.369	1.256.299	1.629.679
2022-12-15T11:29:39	1	2	3.170.252	5.544.813	720.621	1.114.992	1.250.602	1.619.277
2022-12-15T11:29:39	1	2	3.169.424	5.494.217	7.201.259	1.118.602	1.250.663	1.622.241
2022-12-15T11:29:39	1	2	316.481	5.497.537	7.201.224	1.116.607	1.250.246	1.627.382
2022-12-15T11:29:39	1	2	3.168.782	5.514.647	7.183.805	1.116.652	1.252.988	1.633.502
2022-12-15T11:29:39	1	2	3.147.552	5.470.092	7.129.449	1.111.278	1.243.547	1.619.674
2022-12-15T11:29:39	1	2	3.142.318	5.474.669	7.151.116	1.114.946	1.257.439	1.633.591
2022-12-15T11:29:39	1	2	3.133.214	5.481.795	714.896	1.113.918	1.248.287	1.627.383
2022-12-15T11:29:39	1	2	3.207.601	5.523.574	7.232.078	1.130.066	1.282.307	1.651.322
2022-12-15T11:29:39	1	2	3.124.796	5.454.853	7.128.725	1.107.311	1.243.762	1.625.149
2022-12-15T11:29:39	1	2	3.113.595	5.450.404	7.113.004	1.108.724	1.247.902	1.618.145
2022-12-15T11:29:39	1	2	3.098.593	5.442.367	7.100.515	1.103.637	1.242.804	161.338
2022-12-15T11:29:39	1	2	3.096.173	5.423.204	7.102.808	1.102.562	1.230.935	160.964
2022-12-15T11:29:39	1	2	3.072.791	5.354.905	7.001.875	1.104.205	1.239.145	1.621.693
2022-12-15T11:29:39	1	2	3.083.837	5.433.594	7.079.963	1.101.301	1.229.111	1.607.519
2022-12-15T11:29:39	1	2	3.065.135	5.400.617	7.025.184	1.099.684	1.232.954	1.610.968
2022-12-15T11:29:39	1	2	3.049.508	5.351.545	7.017.295	1.100.644	1.238.486	1.611.818
2022-12-15T11:29:39	1	2	303.852	5.339.349	6.971.461	1.097.684	1.233.772	161.071
2022-12-15T11:29:39	1	2	3.043.881	5.389.384	7.005.598	1.094.415	1.227.625	1.604.293
2022-12-15T11:29:39	1	2	3.042.149	5.421.845	70.039	1.096.182	1.231.344	1.607.225
2022-12-15T11:29:39	1	2	3.027.887	5.401.906	7.036.286	1.089.506	1.217.275	1.596.732
2022-12-15T11:29:39	1	2	3.014.441	5.343.965	6.951.865	1.086.252	1.218.314	1.598.969
2022-12-15T11:29:39	1	2	3.000.754	5.334.833	69.411	1087.24	1.217.712	1.589.297
2022-12-15T11:29:39	1	2	298.735	5.347.862	6.926.819	1.081.475	1.204.811	1.584.868
2022-12-15T11:29:39	1	2	3.096.117	5.350.999	7.022.739	1107.38	1.244.697	161.711
2022-12-15T11:29:39	1	2	321.661	5.573.375	7.256.268	1.131.083	126.656	164.178
2022-12-15T11:30:12	1	2	3.224.869	5.581.044	730.505	1.134.769	1.278.152	1.651.163
2022-12-15T11:30:12	1	2	3.312.453	566.696	7.400.274	1.150.627	1.313.574	1.684.268
2022-12-15T11:30:12	1	2	3.307.314	5.621.769	7.326.952	1.149.237	1.301.087	167.848
2022-12-15T11:30:12	1	2	3.317.652	5.650.529	7.393.632	1.150.921	1.308.564	1.680.715
2022-12-15T11:30:12	1	2	3.311.631	5.663.433	7.411.585	1.144.707	1.299.122	1.665.952
2022-12-15T11:30:12	1	2	3.319.298	5.663.453	7.390.488	1146.7	1.302.311	1.675.228
2022-12-15T11:30:12	1	2	3.317.354	5.725.082	7.453.763	1.146.333	1.304.358	1.674.737
2022-12-15T11:30:12	1	2	3.316.022	5.703.576	7.428.643	1.148.255	1.300.028	167.3
2022-12-15T11:30:12	1	2	3.304.578	5.643.771	7.380.126	1.146.191	1.309.579	1.686.205
2022-12-15T11:30:12	1	2	330.11	5.699.211	7.402.871	1.139.819	128.539	1.662.646
2022-12-15T11:30:12	1	2	3.293.669	5.644.959	7.404.905	1.143.876	1.293.632	1.664.001
2022-12-15T11:30:12	1	2	3.295.796	563.937	7.384.211	1.145.185	129.734	1.669.801
2022-12-15T11:30:12	1	2	3.289.727	5.688.411	7.398.071	1.147.258	1.298.488	1.682.945
2022-12-15T11:30:12	1	2	3.287.023	5.674.854	7.406.597	1.145.433	1.302.367	1.679.986
2022-12-15T11:30:12	1	2	3.284.244	5.665.781	7.400.274	1144.43	1.300.474	1.677.576
2022-12-15T11:30:12	1	2	3.322.018	5.710.815	7.409.664	1.148.959	1.307.804	1.679.372
2022-12-15T11:30:12	1	2	3.274.028	5.640.239	7.364.797	1144.77	1.295.821	1.675.573
2022-12-15T11:30:12	1	2	327.705	5.675.184	7.393.365	1.141.393	1.281.846	1.663.159
2022-12-15T11:30:12	1	2	3.266.921	56.244	7.351.882	1.142.167	1.294.651	1.665.397
2022-12-15T11:30:12	1	2	3.277.624	5.684.558	7.398.116	1.138.868	1.296.173	1.658.802
2022-12-15T11:30:12	1	2	3.271.089	5.630.257	7.381.748	1.139.641	1.284.868	1.661.309
2022-12-15T11:30:12	1	2	326.667	5.607.383	7.345.853	1.139.236	1.287.355	1.658.817
2022-12-15T11:30:12	1	2	3.272.396	5.652.566	7.409.387	1.139.653	1.287.334	1.660.544
2022-12-15T11:30:12	1	2	3.267.262	565.372	7.421.044	1.137.524	1.282.369	1.657.645
2022-12-15T11:30:12	1	2	3.243.652	5.606.513	7.308.711	1135.04	1.280.568	1.651.683
2022-12-15T11:30:12	1	2	3.253.569	5.622.344	736.198	1.132.184	1.280.613	1.660.213
2022-12-15T11:30:12	1	2	3.241.178	5.576.599	7.293.509	1.134.589	1.278.958	1.656.066
2022-12-15T11:30:12	1	2	3.233.546	5.595.948	7.302.898	1134.01	1.282.369	1.654.643
2022-12-15T11:30:12	1	2	3.228.815	5.512.455	7.296.546	1.136.214	1.279.877	1.654.366
2022-12-15T11:30:12	1	2	3.234.101	5.627.324	7.346.371	1.131.656	1.279.509	1.648.605
2022-12-15T11:30:12	1	2	3.221.847	5.555.274	7.297.765	1.133.863	1.282.664	1.650.323
2022-12-15T11:30:12	1	2	3.269.533	5.624.398	7.390.175	1.140.759	128.68	166.314
2022-12-15T11:30:12	1	2	3.334.998	5.703.073	7.436.758	1.148.559	1.302.186	1.679.378
2022-12-15T11:30:46	1	2	3.324.264	5.651.203	7.379.858	1.151.185	1.312.858	1.685.959
2022-12-15T11:30:46	1	2	3.374.272	5.756.577	749.687	1.162.262	1.322.897	169.484
2022-12-15T11:30:46	1	2	3.377.116	5.743.286	7.466.612	1.160.501	1.322.636	169.598
2022-12-15T11:30:46	1	2	3.382.431	5.832.601	7.532.524	1.164.517	1.327.319	1.704.781
2022-12-15T11:30:46	1	2	3.376.062	5.786.723	7.521.152	1.162.746	1.327.485	1.699.933
2022-12-15T11:30:46	1	2	337.669	5.738.446	7.482.384	1.161.365	1.319.139	1.697.748
2022-12-15T11:33:31	1	2	3.539.989	5.958.744	7.771.124	1.203.193	1.397.437	1.778.493
2022-12-15T11:33:31	1	2	3.536.783	5.970.763	7.772.897	1.203.008	1.393.805	1.770.521
2022-12-15T11:33:31	1	2	3.531.323	5.917.899	7.747.495	1.201.293	1.397.866	177.952
2022-12-15T11:33:31	1	2	3.543.368	5.951.444	7.782.777	1.201.803	1.394.281	1.775.009
2022-12-15T11:33:31	1	2	3.535.754	594.583	7.750.552	1.204.625	1.406.067	1.783.141
2022-12-15T11:33:31	1	2	3.552.483	5.996.155	7.814.508	1.201.504	1.408.152	1.786.325
2022-12-15T11:33:31	1	2	3.561.914	5.997.941	7.835.561	1.205.857	1.401.883	1.775.562
2022-12-15T11:33:31	1	2	3.549.144	5.966.132	7.796.334	1.203.118	1.401.018	1.776.341
2022-12-15T11:33:31	1	2	3.555.568	599.972	7.829.179	1.203.622	1.404.908	1.782.692
2022-12-15T11:33:31	1	2	3.547.774	6.011.925	7.800.158	1.201.199	1.393.295	1.770.106
2022-12-15T11:33:31	1	2	3.552.778	6.039.412	78.204	1.204.336	139.98	1.772.877
2022-12-15T11:33:31	1	2	3.533.193	597.671	776.462	1.199.656	1.395.732	1.777.018
2022-12-15T11:33:31	1	2	3.520.444	5.927.536	7.761.301	1.201.629	1.405.363	1.776.053
2022-12-15T11:33:31	1	2	3.512.956	5.886.734	7.703.119	1.198.081	1.385.884	1.761.399
2022-12-15T11:33:31	1	2	3.545.843	598.081	7.797.777	1.202.115	1.399.289	1.775.398
2022-12-15T11:33:31	1	2	3.540.974	5.984.737	780.892	1.197.054	1.386.286	176.513
2022-12-15T11:33:31	1	2	3.541.015	6.011.628	7.799.199	1.200.832	1.397.519	1.767.583
2022-12-15T11:33:31	1	2	3.534.772	5.918.646	7.751.698	1.195.723	1.395.046	1.771.225
2022-12-15T11:33:31	1	2	3.529.094	5.957.681	7.766.527	1.202.938	1.393.774	1.770.297
2022-12-15T11:33:31	1	2	3.526.363	5.951.144	7.742.339	1.201.168	1.397.241	1.774.538
2022-12-15T11:33:31	1	2	3.528.523	5.907.059	7.740.482	1.199.642	1.387.841	176.309
2022-12-15T11:33:31	1	2	3.526.876	5.927.398	7.726.436	1.198.088	1.394.221	1.775.418
2022-12-15T11:33:31	1	2	3.541.484	5.989.433	777.199	1.199.574	1.392.695	1.764.834
2022-12-15T11:33:31	1	2	3.539.391	5.950.752	7.774.592	1.205.057	1.399.037	178.443
2022-12-15T11:34:04	1	2	3.550.782	6.002.185	7.828.561	1.208.116	1.405.683	1.786.062
2022-12-15T11:34:04	1	2	356.038	60.326	7.869.067	1.210.049	1.422.759	1.795.763
2022-12-15T11:34:04	1	2	3.551.639	6.002.783	7.859.871	1.206.397	1.410.676	1.797.119
2022-12-15T11:34:04	1	2	3.554.248	6.015.395	7.865.446	1.207.044	1.411.796	1.794.828
2022-12-15T11:34:04	1	2	3.560.061	605.818	7.903.106	1.208.294	1.415.101	178.965
2022-12-15T11:34:04	1	2	3.556.374	6.053.708	7.889.361	1.207.763	1.406.916	1.793.263
2022-12-15T11:34:04	1	2	3.560.305	601.738	7.880.025	1.206.286	141.176	1.790.239
2022-12-15T11:34:04	1	2	3.552.718	5.995.232	7.861.656	1.203.213	1.402.361	1.783.645
2022-12-15T11:34:04	1	2	3.560.231	6.066.518	7.901.188	1.204.582	1.408.207	1.782.149
2022-12-15T11:33:31	1	2	3.538.278	5.955.218	7.797.895	1.201.068	140.145	1.774.661
2022-12-15T11:33:31	1	2	3.533.741	5.917.451	7.736.972	1.205.232	1.403.761	1.775.993
2022-12-15T11:33:31	1	2	3.538.022	5.954.288	7.783.562	1.207.184	1.404.787	1.780.179
2022-12-15T11:33:31	1	2	3.541.187	5.947.451	777.559	1.199.752	1.389.657	1.765.802
2022-12-15T11:33:31	1	2	3.544.269	5.964.098	7.777.502	1.197.385	1.392.013	1.776.875
2022-12-15T11:33:31	1	2	3.551.322	5.996.269	7.814.348	1.204.146	1.407.469	1.788.911
2022-12-15T11:33:31	1	2	3.553.206	600.043	7.822.636	1.206.929	1.416.917	1.794.491
2022-12-15T11:33:31	1	2	3.545.548	5.988.723	784.546	1.206.061	1.405.435	1.785.247
2022-12-15T11:33:31	1	2	352.64	5.946.559	775.488	1195.29	138.54	1.761.679
2022-12-15T11:32:58	1	2	3.534.052	5.995.073	7.779.944	1.199.083	1.396.812	1.774.375
2022-12-15T11:32:58	1	2	352.573	596.435	7.753.666	1.196.606	1.385.457	176.309
2022-12-15T11:32:58	1	2	3.501.175	5.925.453	7.693.719	1.192.781	1.381.382	1.753.404
2022-12-15T11:32:58	1	2	351.182	5.937.945	7.736.101	1.195.299	1.381.122	1.753.067
2022-12-15T11:32:58	1	2	3.514.714	5.910.038	7.669.977	1.191.819	1.379.277	1.755.548
2022-12-15T11:32:58	1	2	3.515.134	5.924.424	7.720.802	1.193.485	1.378.812	1.761.821
2022-12-15T11:32:58	1	2	3.501.294	5.883.475	7.642.444	1.189.259	1.376.593	1.751.232
2022-12-15T11:32:58	1	2	3.502.156	5.873.312	7.682.174	1.191.964	1.379.513	1.756.526
2022-12-15T11:32:58	1	2	3.512.046	5.917.902	7.688.303	1.195.126	1.379.028	1.756.068
2022-12-15T11:32:58	1	2	3.519.744	5.943.587	7.712.866	1.193.311	1.382.037	1.760.901
2022-12-15T11:32:58	1	2	3.517.048	5.917.609	7.682.774	1.192.354	1.380.602	1.753.863
2022-12-15T11:32:58	1	2	3.512.557	5.919.088	7.698.462	1193.94	1.383.145	1.764.972
2022-12-15T11:32:58	1	2	3.523.853	5.921.014	7.733.947	1196.3	1.381.454	1.755.273
2022-12-15T11:32:58	1	2	3.516.441	5.904.112	7.708.839	1.197.269	1.385.972	1.769.646
2022-12-15T11:32:58	1	2	3.517.389	5.950.887	7.735.576	1.194.397	1.383.585	1.757.386
2022-12-15T11:32:58	1	2	3.512.781	5.921.603	7.735.851	1.194.035	138.855	1.757.783
2022-12-15T11:32:58	1	2	3.521.313	5.915.228	7.699.304	1.195.689	1.387.703	176.127
2022-12-15T11:32:58	1	2	3.528.326	5.948.475	7.777.682	1199.99	1.394.202	1.765.544
2022-12-15T11:32:58	1	2	3.526.924	5.943.565	7.707.891	1.197.617	1.391.304	1.767.435
2022-12-15T11:32:58	1	2	3.516.505	5.934.681	7.715.419	1.194.828	1.386.735	1.763.668
2022-12-15T11:32:58	1	2	3.521.194	590.173	769.793	1194.67	1.385.798	1.761.004
2022-12-15T11:32:58	1	2	3.527.581	5.967.101	7.760.267	1.196.839	1.387.019	1.764.957
2022-12-15T11:32:58	1	2	3.516.142	5.918.646	7.697.498	1.194.797	138.827	1.760.412
2022-12-15T11:32:58	1	2	352.954	5.981.637	777.775	1.195.805	1.382.968	1.760.874
2022-12-15T11:32:58	1	2	3.520.359	5.912.412	771.964	1.198.296	1.394.566	1.769.178
2022-12-15T11:32:58	1	2	3.519.266	5.900.977	7.700.574	1.195.861	1.384.775	1.758.795
2022-12-15T11:32:58	1	2	3.524.998	5.925.024	774.043	1.197.369	1.384.235	1.758.522
2022-12-15T11:32:58	1	2	3.517.442	5.912.408	7.725.272	1.195.762	1.382.281	1.763.703
2022-12-15T11:32:58	1	2	3.523.001	5.930.502	772.759	1.199.972	1.393.605	1.769.991
2022-12-15T11:32:58	1	2	3.527.327	5.937.961	7.723.917	1.197.344	1.388.719	1.761.897
2022-12-15T11:32:58	1	2	3.515.227	5.900.545	7.725.912	1195.59	138.793	1.771.326
2022-12-15T11:32:58	1	2	3.523.483	5.885.983	7.677.151	1.198.372	1.389.374	1.762.415
2022-12-15T11:32:58	1	2	3.505.633	5.894.451	7.649.747	1.190.978	1.378.143	1.755.793
2022-12-15T11:32:25	1	2	3.504.925	5.912.115	7.688.078	1.191.275	1.372.256	1.746.122
2022-12-15T11:32:25	1	2	3.483.331	5.907.667	7.643.491	1187.79	1.363.042	1.743.493
2022-12-15T11:32:25	1	2	3.477.251	5.909.002	7.615.364	1.185.496	1.356.666	1.731.467
2022-12-15T11:32:25	1	2	3.474.048	5.827.973	7.577.751	1.184.778	1.357.594	1.734.681
2022-12-15T11:32:25	1	2	349.041	593.761	7.669.942	1.181.558	1.349.679	1.730.126
2022-12-15T11:32:25	1	2	3.467.706	5.817.622	7.554.037	1.181.156	1.354.288	1.730.045
2022-12-15T11:32:25	1	2	348.577	5.891.832	7.651.016	1182.13	1.356.867	172.887
2022-12-15T11:32:25	1	2	3.481.117	5.850.706	7.620.934	1.185.633	1.361.956	1.733.702
2022-12-15T11:32:25	1	2	3.476.226	5.864.434	7.647.926	1.183.245	1.360.771	1.740.109
2022-12-15T11:32:25	1	2	3.470.251	5.853.837	7.614.538	1.181.516	135.377	1.726.861
2022-12-15T11:32:25	1	2	3.479.269	5.882.191	7.623.217	1.186.038	1.359.148	1.735.859
2022-12-15T11:32:25	1	2	3.484.262	5.898.484	7.644.439	1.183.501	1.350.411	172.848
2022-12-15T11:32:25	1	2	3.488.854	5.878.472	7.648.002	1186.04	1.372.048	1.741.244
2022-12-15T11:32:25	1	2	3.478.293	5.849.391	7.622.464	1.186.914	1.363.874	1.738.583
2022-12-15T11:32:25	1	2	3.488.176	5.899.212	7.648.002	1.187.382	1.364.923	1.736.552
2022-12-15T11:32:25	1	2	3.480.227	5.876.825	7.631.911	1.183.191	1.366.422	174.272
2022-12-15T11:32:25	1	2	3.486.616	5.896.366	7.620.942	1.188.988	1.364.075	1.744.681
2022-12-15T11:32:25	1	2	3.497.188	5.961.928	7.727.036	1189.74	1.371.142	1.751.142
2022-12-15T11:32:25	1	2	3.493.603	5.882.027	7.662.593	1.190.272	1.367.714	1.737.485
2022-12-15T11:32:25	1	2	3.483.938	5.907.519	7.630.885	1.185.488	1.357.361	1.733.723
2022-12-15T11:32:25	1	2	3.484.394	5.865.388	7.615.487	1.187.296	1.370.389	1.738.361
2022-12-15T11:32:25	1	2	3.491.162	5.909.737	7.662.043	1.190.546	1.369.445	1.752.822
2022-12-15T11:32:25	1	2	3.491.097	5.902.467	766.911	1187.21	136.794	1.748.724
2022-12-15T11:32:25	1	2	3.482.343	5.887.194	7.668.388	1.186.432	1.361.405	1.736.714
2022-12-15T11:32:25	1	2	350.624	5.965.616	7.772.669	1.185.977	1.365.907	1.744.934
2022-12-15T11:32:25	1	2	348.938	590.173	7.667.433	1.188.888	1.364.551	1.745.423
2022-12-15T11:32:25	1	2	347.839	5.865.808	7.631.411	1.186.347	1.366.754	1.741.207
2022-12-15T11:32:25	1	2	3.501.597	5.988.057	7.703.551	1.190.719	1.370.408	1.749.209
2022-12-15T11:32:25	1	2	348.643	5.847.026	7.651.019	1.189.678	1.374.175	1.751.173
2022-12-15T11:32:25	1	2	3.492.625	5.901.274	7.625.314	1.189.839	1.371.368	1.751.385
2022-12-15T11:32:25	1	2	3.494.472	5.906.477	7.683.951	1193.49	1.371.105	1.754.844
2022-12-15T11:32:25	1	2	3.501.924	5.939.567	770.005	1.194.496	1.375.538	1.754.323
2022-12-15T11:32:25	1	2	3.474.216	5.825.019	7.584.081	1.182.842	1.362.561	1.739.412
2022-12-15T11:31:52	1	2	3.467.782	5.834.371	758.625	1.184.297	1.362.081	1.735.224
2022-12-15T11:31:52	1	2	3.437.531	5.785.714	754.329	1.179.741	1.344.389	1.721.965
2022-12-15T11:31:52	1	2	3.418.982	5.801.368	7.542.976	1.173.776	1.349.147	1.726.906
2022-12-15T11:31:52	1	2	3.419.484	5.815.551	7.525.281	1.176.317	1.343.607	171.851
2022-12-15T11:31:52	1	2	3.427.558	5.817.718	7.573.874	1.176.751	1.350.693	1.723.791
2022-12-15T11:31:52	1	2	3.439.812	5.845.498	7.611.819	1.177.937	1.352.869	1.729.905
2022-12-15T11:31:52	1	2	3.423.104	5.813.389	7.565.694	1.177.905	1.354.153	1.729.521
2022-12-15T11:31:52	1	2	3.422.852	5.799.504	75.439	1.177.112	1.345.901	1.720.976
2022-12-15T11:31:52	1	2	3.438.533	5.825.412	7.579.691	1.178.067	1.350.683	1.726.027
2022-12-15T11:31:52	1	2	3.443.007	5.846.681	7.602.959	1.173.982	1.345.789	1.719.639
2022-12-15T11:31:52	1	2	3.440.889	5.835.477	7.585.391	1.177.643	1.349.156	1.723.454
2022-12-15T11:31:52	1	2	3.432.124	5.769.407	7.520.279	1.179.577	1.349.405	1.732.707
2022-12-15T11:31:52	1	2	3.437.769	5.777.308	7.537.971	1.177.969	1.356.654	1.733.214
2022-12-15T11:31:52	1	2	3.450.239	5.838.034	7.573.957	1.180.568	1.354.851	173.419
2022-12-15T11:31:52	1	2	3.444.594	5.820.086	7.572.726	1.177.517	1.344.789	1.722.955
2022-12-15T11:31:52	1	2	3.453.191	5.842.802	7.596.893	1.180.306	1.350.975	1.733.967
2022-12-15T11:31:52	1	2	3.447.293	5.839.985	7.606.185	1.181.844	1.353.049	1.730.778
2022-12-15T11:31:52	1	2	3.483.293	5.855.611	7.646.259	1.182.955	1.362.828	1.740.854
2022-12-15T11:31:52	1	2	344.982	5.879.527	7.602.016	1.179.415	1.356.373	1.724.749
2022-12-15T11:31:52	1	2	3.442.236	581.299	7.575.265	1.179.087	1.343.663	1.719.058
2022-12-15T11:31:52	1	2	3.454.875	5.850.166	7.590.093	1.178.186	1.340.461	172.029
2022-12-15T11:31:52	1	2	3.453.948	5.823.932	7.579.382	1.180.944	1.355.369	1.731.284
2022-12-15T11:31:52	1	2	3.443.654	5.783.382	7.528.514	1.182.581	1.354.174	1.731.753
2022-12-15T11:31:52	1	2	3.456.138	5.840.289	7.598.267	1.185.622	1.361.038	1.738.864
2022-12-15T11:31:52	1	2	3.461.456	5.860.235	7.584.399	1.180.355	1.349.622	1.732.138
2022-12-15T11:31:52	1	2	3.457.324	5.842.282	7.581.911	1.181.976	1.353.565	1.732.137
2022-12-15T11:31:52	1	2	3.462.886	5.860.413	7.648.319	1.186.743	1.366.438	1.743.539
2022-12-15T11:31:52	1	2	345.614	5.801.368	7.611.942	1184.51	1.360.954	1.742.332
2022-12-15T11:31:52	1	2	3.465.504	5.853.601	7.570.753	1.184.602	1.358.377	1.733.112
2022-12-15T11:31:52	1	2	3.466.108	5.839.918	7.600.916	1.181.641	1.348.954	1.725.999
2022-12-15T11:31:52	1	2	3.462.299	5.820.579	7.573.639	1.181.869	135.502	1.733.032
2022-12-15T11:31:52	1	2	3.468.728	5.810.623	758.476	1.182.487	1.347.159	1.730.957
2022-12-15T11:31:52	1	2	3.433.691	5.859.279	7.624.419	1.172.329	1.354.919	1.725.717
2022-12-15T11:31:19	1	2	3.424.877	5.841.952	7.582.719	1.171.591	1.339.156	171.733
2022-12-15T11:31:19	1	2	3.399.323	5.753.835	749.152	1.165.969	1.337.075	1.709.479
2022-12-15T11:31:19	1	2	3.385.759	5.740.508	751.107	1.163.958	1.332.199	170.573
2022-12-15T11:31:19	1	2	3.383.328	5.715.329	7.481.741	1.159.282	1.311.971	1.684.859
2022-12-15T11:31:19	1	2	3.380.197	5.719.995	7.478.275	1.161.419	1.333.488	1.707.283
2022-12-15T11:31:19	1	2	3.402.284	5.804.153	7.549.774	1162.65	132.424	169.363
2022-12-15T11:31:19	1	2	3.383.245	5.714.442	7.468.173	1.163.861	1.324.352	1.702.107
2022-12-15T11:31:19	1	2	3.393.149	5.763.945	7.471.377	1.163.885	1.328.782	1.705.913
2022-12-15T11:31:19	1	2	3.390.865	5.727.069	7.487.106	1.164.418	133.147	1.707.488
2022-12-15T11:31:19	1	2	3.387.613	5.702.029	7.438.258	1.163.231	132.48	1.701.258
2022-12-15T11:31:19	1	2	3.402.272	5.777.065	7.519.273	1.164.879	1.330.742	1.703.616
2022-12-15T11:31:19	1	2	3.383.477	5.720.829	7.460.004	1.166.896	132.564	1.703.501
2022-12-15T11:31:19	1	2	3.402.259	5.746.366	7.479.847	1.163.667	1.324.464	1.699.563
2022-12-15T11:31:19	1	2	3.400.192	5.773.168	7.483.632	1.166.193	133.276	1.704.841
2022-12-15T11:31:19	1	2	3.391.282	5.728.544	743.511	1.166.503	1.337.188	1.709.358
2022-12-15T11:31:19	1	2	3.397.768	5.745.119	7.490.893	1.166.892	133.719	1.707.124
2022-12-15T11:31:19	1	2	3.407.618	5.770.576	7.514.855	1.166.193	132.502	1.698.172
2022-12-15T11:31:19	1	2	342.193	5.826.389	7.549.261	1.172.074	1.341.962	1.715.557
2022-12-15T11:31:19	1	2	3.397.095	5.801.275	7.497.195	1.169.277	1.337.753	1.711.682
2022-12-15T11:31:19	1	2	3.401.604	5.788.874	7.497.828	1168.45	1.329.341	1.703.435
2022-12-15T11:31:19	1	2	3.391.146	5.755.021	7.508.564	1.167.184	1.330.463	1.711.489
2022-12-15T11:31:19	1	2	3.406.198	577.382	7.543.573	1.170.533	1.342.233	1.724.093
2022-12-15T11:31:19	1	2	3.407.408	5.758.333	7.512.354	1.169.098	1.335.897	1.706.685
2022-12-15T11:31:19	1	2	3.414.225	5.820.472	755.495	1.171.778	1.344.091	1.719.855
2022-12-15T11:31:19	1	2	3.421.945	5.843.432	7.596.323	1168.33	1.337.027	1.706.593
2022-12-15T11:31:19	1	2	3.400.911	5.774.788	7.503.194	1.170.588	1.344.264	1.717.803
2022-12-15T11:31:19	1	2	3.428.806	5.831.709	7.577.081	1.174.099	1.348.874	1.731.061
2022-12-15T11:31:19	1	2	3.430.087	5.870.227	7.608.919	1.165.823	1.337.636	1.716.879
2022-12-15T11:31:19	1	2	3.427.296	5.853.007	7.601.122	1.171.461	1.342.687	1.721.617
2022-12-15T11:31:19	1	2	3.423.982	5.847.934	7.593.059	1.175.265	1.354.491	1.723.196
2022-12-15T11:31:19	1	2	3.421.693	5.808.267	7.551.128	1.173.415	1.342.017	1.718.896
2022-12-15T11:31:19	1	2	3.432.489	5.806.977	7.598.959	1.171.518	1.338.314	1.710.468
2022-12-15T11:31:19	1	2	3.390.175	5.750.822	7.534.741	1.161.754	1.319.153	1.688.914
2022-12-15T11:30:46	1	2	3.376.976	5.780.526	7.484.277	1.160.593	1.326.876	1.696.653
2022-12-15T11:30:46	1	2	3.350.663	5.686.753	746.628	1.159.602	1.318.761	1.696.592
2022-12-15T11:30:46	1	2	3.311.497	5.653.484	7.325.465	1.153.528	131.552	1.688.009
2022-12-15T11:30:46	1	2	3.326.754	574.015	7.449.963	1.151.888	1.302.895	1.683.114
2022-12-15T11:30:46	1	2	3.339.676	5.714.352	744.615	1.154.639	131.017	1.686.139
2022-12-15T11:30:46	1	2	3.329.473	5.682.205	7.423.242	1.152.097	1.314.531	168.777
2022-12-15T11:30:46	1	2	3.353.422	574.869	7.474.197	1.153.461	1.318.935	1.688.855
2022-12-15T11:30:46	1	2	334.075	5.701.693	741.123	1.149.871	1.309.143	1.685.771
2022-12-15T11:30:46	1	2	3.352.369	5.678.477	7.440.775	1.154.582	1.308.585	1.677.804
2022-12-15T11:30:46	1	2	3.341.412	5.707.575	7.435.763	1.152.049	1.314.085	168.403
2022-12-15T11:30:46	1	2	3.345.153	5.706.312	7.420.735	1.153.264	1.309.434	1.682.997
2022-12-15T11:30:46	1	2	3.351.569	5.743.032	7.483.648	1.156.035	1.317.203	1.692.539
2022-12-15T11:30:46	1	2	334.317	5.702.191	7.432.042	1.157.149	1.320.121	1.696.645
2022-12-15T11:30:46	1	2	3.349.785	5.661.469	7.433.171	1.156.999	1.314.746	1.693.628
2022-12-15T11:30:46	1	2	3.365.933	5.736.619	7.457.519	1.158.617	1.322.854	1.699.187
2022-12-15T11:30:46	1	2	3.370.288	5.805.515	7.512.624	1.155.907	1.320.042	169.49
2022-12-15T11:30:46	1	2	3.352.134	5.687.826	7.429.501	1.158.836	1.324.033	1.694.471
2022-12-15T11:30:46	1	2	3.386.663	5.720.049	7.509.524	1.163.643	1.327.324	1.702.465
2022-12-15T11:30:46	1	2	3.354.902	5.729.074	7.456.225	1.156.772	1.320.932	1.694.842
2022-12-15T11:30:46	1	2	336.382	5.770.719	7.498.132	1.156.963	131.186	1.688.004
2022-12-15T11:30:46	1	2	3.373.985	5.775.807	7.526.513	1.158.807	1.319.831	168.801
2022-12-15T11:30:46	1	2	3.366.848	5.746.171	7.494.679	1156.61	1.323.348	1.694.294
2022-12-15T11:30:46	1	2	3.363.941	5.706.984	7.485.528	1.159.701	1.322.682	1.700.159
2022-12-15T11:30:46	1	2	3.368.009	5.742.805	7.480.495	1.156.452	1.312.129	1.685.581
2022-12-15T11:30:46	1	2	3.371.788	5.754.066	7.489.001	1.160.672	1.330.187	170.111
2022-12-15T11:30:46	1	2	3.368.674	576.092	7.517.393	1.159.992	132.593	1.704.211
2022-12-15T11:30:46	1	2	3.371.127	5.719.112	7.471.658	1.162.747	1.327.382	1.703.792
2022-12-15T11:34:04	1	2	3.550.637	6.033.752	7.846.881	1.205.357	1.407.237	1.786.402
2022-12-15T11:34:04	1	2	3.568.412	6.050.264	7.900.954	1.208.464	1.408.625	1.789.437
2022-12-15T11:34:04	1	2	3.556.597	6.030.087	7.880.283	1206.34	1.408.245	1.790.437
2022-12-15T11:34:04	1	2	3.534.344	5.984.329	7.834.304	1.207.741	1.418.737	1.797.099
2022-12-15T11:34:04	1	2	356.993	6.081.734	7.904.704	1.210.396	1.415.428	1.798.705
2022-12-15T11:34:04	1	2	3.557.748	5.990.054	7.823.138	1.209.148	1.427.557	1.809.098
2022-12-15T11:34:04	1	2	3.551.467	6.027.814	7.876.507	1.207.988	1.404.467	1.789.376
2022-12-15T11:34:04	1	2	3.555.447	6.051.754	7.873.113	1.203.313	1.404.182	1.787.712
2022-12-15T11:34:04	1	2	3.561.656	6.019.068	7.848.014	1.205.124	140.584	1.794.222
2022-12-15T11:34:04	1	2	355.627	6.018.872	7.856.034	1.206.568	141.117	1.793.162
2022-12-15T11:34:04	1	2	3.546.239	6.012.616	7.870.429	1.205.061	1.405.206	1.790.177
2022-12-15T11:34:04	1	2	3.551.296	6.024.829	7.857.314	1.203.233	1.402.623	1.787.451
2022-12-15T11:34:04	1	2	3.547.385	6.004.596	7.847.516	1.206.654	1.408.244	1.786.448
2022-12-15T11:34:04	1	2	355.023	6.002.675	7.825.528	1.205.615	1.404.204	1.788.527
2022-12-15T11:34:04	1	2	355.181	5.960.529	7.813.865	1.201.835	1.396.818	177.747
2022-12-15T11:34:04	1	2	3.557.163	6.030.287	7.874.395	1.206.311	1.408.738	1.793.015
2022-12-15T11:34:04	1	2	3.551.968	6.025.916	7.850.244	1.206.918	140.673	1.792.669
2022-12-15T11:34:04	1	2	3.558.964	6.021.053	783.445	1.203.333	1.392.612	1.779.194
2022-12-15T11:34:04	1	2	354.059	5.945.401	7.756.738	1.205.395	1.404.623	178.337
2022-12-15T11:34:04	1	2	3.546.622	6.004.976	7.813.394	1.204.357	1.403.362	1.782.581
2022-12-15T11:34:04	1	2	3.555.327	6.016.188	7.848.045	1.206.465	1.409.328	1.785.201
2022-12-15T11:34:04	1	2	3.557.508	6.053.548	7.847.548	1.203.657	1.402.452	1.782.211
2022-12-15T11:34:04	1	2	3.543.455	5.973.738	7.837.966	1.207.641	1.407.562	1.788.958
2022-12-15T11:34:04	1	2	3.555.105	6.054.141	7.887.193	1.208.359	1.405.279	1.790.028
2022-12-15T11:34:38	1	2	3.554.384	6.028.407	7.895.714	1.210.445	141.062	178.802
2022-12-15T11:34:38	1	2	3.546.833	6.052.736	7.893.072	1.207.841	1.411.208	1.792.781
2022-12-15T11:34:38	1	2	3.544.823	6.037.444	7.885.269	1.203.448	1.410.999	1.785.094
2022-12-15T11:34:38	1	2	3.541.234	5.989.344	7.862.984	1205.94	1.411.094	1.789.328
2022-12-15T11:34:38	1	2	3.548.078	6.029.098	7.905.753	1.207.531	1.403.852	1.786.634
2022-12-15T11:34:38	1	2	3.545.463	60.581	7.948.148	1.206.565	1.405.114	1.791.979
2022-12-15T11:34:38	1	2	3.548.202	6.051.539	7.904.588	1.206.694	1.408.607	1.793.717
2022-12-15T11:34:38	1	2	3.546.833	6.066.452	7.928.276	1205.84	1.405.058	1.786.494
2022-12-15T11:34:38	1	2	3.539.732	6.027.512	7.903.716	1.208.113	1.414.327	1.792.892
2022-12-15T11:34:38	1	2	3.536.865	6.016.982	7.878.616	1.207.312	1.406.802	1.785.001
2022-12-15T11:34:38	1	2	3.550.514	6.069.133	7.907.471	1.207.534	1.404.331	1.779.316
2022-12-15T11:34:38	1	2	3.551.113	6.033.066	789.627	1.204.077	140.374	177.936
2022-12-15T11:34:38	1	2	3.546.489	6.050.939	7.916.755	1206.14	1.408.359	1.784.646
2022-12-15T11:34:38	1	2	3.540.203	5.988.605	7.853.297	1.208.634	1.405.562	1.786.757
2022-12-15T11:34:38	1	2	3.553.819	5.990.689	7.877.916	1202.57	1.399.768	1.786.432
2022-12-15T11:34:38	1	2	3.533.109	6.007.358	7.867.047	1.207.688	1.408.112	1.791.472
2022-12-15T11:34:38	1	2	3.549.334	5.998.395	7.871.121	1209.59	1.412.655	179.535
2022-12-15T11:34:38	1	2	354.491	6.024.036	7.875.361	1.211.174	1.412.862	1.795.928
2022-12-15T11:34:38	1	2	3.553.561	6.039.826	7.908.957	1.206.522	140.709	1.789.171
2022-12-15T11:34:38	1	2	3.543.927	5.992.061	7.850.917	1.205.311	1.400.084	1.788.821
2022-12-15T11:34:38	1	2	3.556.048	6.060.999	7.899.668	1207.9	1.413.882	1.798.671
2022-12-15T11:34:38	1	2	3.542.002	5.984.809	7.853.661	1.208.342	1.420.108	1.795.372
2022-12-15T11:34:38	1	2	3.557.696	6.056.667	7.891.103	1.210.798	1.420.679	180.13
2022-12-15T11:34:38	1	2	3.539.262	5.999.533	7.867.631	1.207.441	1.407.448	1.787.356
2022-12-15T11:34:38	1	2	3.548.286	6.028.598	7.911.949	1.207.688	1.410.164	1.793.323
2022-12-15T11:34:38	1	2	3.547.384	6.010.536	7.859.645	1.204.811	1.404.637	1.782.906
2022-12-15T11:34:38	1	2	3.562.227	6.035.953	790.351	1.207.509	1.411.571	1.785.415
2022-12-15T11:34:38	1	2	3.557.559	6.053.758	7.919.098	1.209.244	1.418.738	179.636
2022-12-15T11:34:38	1	2	3.550.134	5.988.607	7.830.305	1.206.165	1.409.214	179.013
2022-12-15T11:34:38	1	2	3.562.024	6.032.882	7.889.626	1.210.323	1.419.493	1.795.752
2022-12-15T11:34:38	1	2	3.569.588	6.071.671	7.926.788	1.206.529	1.401.574	1.787.003
2022-12-15T11:34:38	1	2	3.555.912	6.048.555	7.893.076	1.207.822	1.406.864	1.793.235
2022-12-15T11:34:38	1	2	3.543.409	6.021.749	7.880.286	1.204.062	140.646	178.266
2022-12-15T11:35:11	1	2	3.550.684	6.013.712	7.886.356	1.206.712	140.293	1.789.685
2022-12-15T11:35:11	1	2	3.533.922	600.954	7.875.491	1.208.192	1.410.411	1.796.236
2022-12-15T11:35:11	1	2	3.557.471	6.105.124	7.992.632	1.207.769	1.409.689	179.711
2022-12-15T11:35:11	1	2	3.543.499	6.016.185	7.857.629	1.206.115	1.408.416	1.790.622
2022-12-15T11:35:16	1	0	3.543.669	6.056.145	7.931.915	1.209.519	1.413.773	1.792.843
2022-12-15T11:35:16	1	0	3.534.984	5.991.362	7.890.147	1.202.278	1.394.063	1.774.803
2022-12-15T11:35:16	1	0	3.527.984	6.014.501	7.883.671	1.203.732	139.75	1.778.824
2022-12-15T11:35:16	1	0	3.539.348	6.033.276	7.907.035	1.205.282	1.399.093	177.821
2022-12-15T11:35:16	1	0	3.529.037	5.975.461	7.849.677	1.201.436	1.403.338	1.785.601
2022-12-15T11:35:16	1	0	3.527.925	5.974.562	7.841.044	1.205.632	1.405.357	1.782.027
2022-12-15T11:35:16	1	0	3.536.609	6.002.377	7.893.666	1.206.198	1.413.181	1.789.109
2022-12-15T11:35:16	1	0	3.528.989	601.111	786.266	1.205.452	139.685	1.780.161
2022-12-15T11:35:16	1	0	3.522.799	5.951.943	7.871.126	1.208.617	1.411.151	1.799.879
2022-12-15T11:35:16	1	0	3.516.537	5.973.494	7.881.178	1.204.082	1.403.419	1.784.984
2022-12-15T11:35:16	1	0	3.540.203	6.041.734	7.872.535	1.204.472	1.401.095	1.784.582
2022-12-15T11:35:16	1	0	3.540.418	6.020.956	7.919.092	1.204.877	1.403.056	1.776.158
2022-12-15T11:35:16	1	0	3.544.189	6.007.337	7.883.294	1.205.302	1.399.012	1.776.959
2022-12-15T11:35:16	1	0	3.533.877	6.048.772	7.915.999	1.200.558	1.396.439	1.779.679
2022-12-15T11:35:16	1	0	3.543.196	6.038.935	7.939.391	1204.95	1.403.736	1.781.603
2022-12-15T11:35:16	1	0	3.530.972	5.983.251	7.857.132	1204.99	1.402.326	1.780.707
2022-12-15T11:35:16	1	0	352.762	6.023.049	7.863.941	1205.39	1.397.891	1.783.908
2022-12-15T11:35:16	1	0	3.529.634	5.962.059	7.862.156	1.204.332	1.397.614	1.778.085
2022-12-15T11:38:17	1	2	2.525.096	5.067.152	6.639.359	9.551.277	112.658	1.489.414
2022-12-15T11:38:17	1	2	2.514.709	5.050.518	6.600.336	9.520.201	1.121.771	1.488.293
2022-12-15T11:38:17	1	2	2.502.709	5.000.394	6.555.592	9.491.061	1.118.983	1.476.943
2022-12-15T11:38:17	1	2	2.503.845	5.048.508	660.125	9.429.859	1.118.491	1.477.436
2022-12-15T11:38:17	1	2	250.285	5.078.029	6.631.229	9.388.023	1.111.226	146.685
2022-12-15T11:38:17	1	2	2.488.979	505.822	6.630.726	9.361.391	1.110.363	1.468.034
2022-12-15T11:38:17	1	2	2.481.908	5.034.453	6.583.102	9.323.967	1.108.867	1.460.477
2022-12-15T11:38:17	1	2	2.474.747	5.030.468	6.570.227	9.288.035	1.104.221	1.462.095
2022-12-15T11:38:17	1	2	2.463.462	5.035.628	656.657	9.261.959	1.105.397	1.456.098
2022-12-15T11:38:17	1	2	2.604.156	5.061.784	6.644.149	9.799.036	1.151.634	152.022
2022-12-15T11:38:17	1	2	2.458.129	5.007.254	656.184	9.222.063	1.092.751	1.450.008
2022-12-15T11:38:17	1	2	2.462.897	5.051.343	6.634.991	9.147.313	1.089.875	1.438.863
2022-12-15T11:38:17	1	2	245.825	5.025.881	6.588.512	913.836	1.088.828	1.442.658
2022-12-15T11:38:17	1	2	2.474.782	5.057.666	6.633.974	9.089.142	1.081.511	1.436.103
2022-12-15T11:38:17	1	2	2.472.104	5.044.481	660.228	9.081.537	1.082.268	143.697
2022-12-15T11:38:17	1	2	2.467.126	5.040.218	659.643	9.071.041	1.086.469	143.439
2022-12-15T11:38:17	1	2	2.490.939	5.038.507	662.653	9.076.792	1.092.985	1.443.407
2022-12-15T11:38:17	1	2	2.515.261	5.128.519	6.715.261	9.058.663	1.087.234	1.437.955
2022-12-15T11:38:17	1	2	2.524.727	5.095.818	6.674.553	9.072.256	1.103.217	1.450.694
2022-12-15T11:38:17	1	2	2.564.443	5.180.238	6.764.096	9.065.068	1.094.109	1.439.512
2022-12-15T11:38:17	1	2	2.580.533	5.185.101	678.815	9.072.774	1.098.419	1.440.716
2022-12-15T11:38:17	1	2	2.599.298	5.220.048	684.274	8.990.138	1.090.728	1.424.197
2022-12-15T11:38:17	1	2	2.706.779	5.314.525	6.940.703	8.961.268	1.096.743	1.424.527
2022-12-15T11:38:17	1	2	2.957.489	5.463.817	7.193.952	8.662.151	1.123.999	1.398.484
2022-12-15T11:38:17	1	2	2.972.476	5.473.507	7.228.398	1.072.504	1.292.207	1.646.492
2022-12-15T11:38:17	1	2	2.454.212	5.014.414	6.582.677	9.200.104	1.098.993	1.450.122
2022-12-15T11:38:17	1	2	262.574	5.143.643	6.725.169	9.866.781	115.981	1.533.433
2022-12-15T11:38:51	1	2	2.649.828	5.132.359	6.730.743	9.909.092	1.158.885	1.527.569
2022-12-15T11:38:51	1	2	307.451	5.560.218	7.282.021	1104.64	128.328	1.665.892
2022-12-15T11:38:51	1	2	3.072.181	5.559.288	7.290.279	1.102.718	1.287.697	1.666.781
2022-12-15T11:38:51	1	2	3.053.419	552.395	7.292.657	1100.06	1.273.746	165.688
2022-12-15T11:38:51	1	2	3.041.301	550.403	7.238.451	1.096.302	127.048	165.466
2022-12-15T11:38:51	1	2	3.035.657	5.540.652	7.263.367	1098.16	1.273.219	1.652.063
2022-12-15T11:38:17	1	2	2.538.664	5.053.688	6.605.701	9.583.568	1.121.094	1.485.912
2022-12-15T11:38:17	1	2	2.549.602	5.083.733	6.635.907	9.612.096	1.134.131	1.493.361
2022-12-15T11:38:17	1	2	2.552.639	5.066.913	6.588.815	9.679.366	1.140.579	1.514.941
2022-12-15T11:38:17	1	2	2.584.077	5.123.495	6.648.109	9.717.814	1.140.343	1.508.892
2022-12-15T11:38:17	1	2	2.603.463	5.126.269	6.694.101	9.727.601	1.134.172	1.506.243
2022-12-15T11:38:17	1	2	3.027.063	5.477.424	7.261.396	1.072.172	1.290.313	1.638.764
2022-12-15T11:37:56	1	1	3.074.115	5.427.397	7.176.181	1.070.905	1.287.334	1.627.741
2022-12-15T11:37:56	1	1	3.027.553	5.359.687	7.098.639	1.065.589	127.768	1.620.349
2022-12-15T11:37:56	1	1	2.998.355	5.344.801	7.048.234	1.061.999	1.265.535	1.614.968
2022-12-15T11:37:56	1	1	3.009.268	5.409.163	7.093.576	1.059.171	1.257.182	1.605.381
2022-12-15T11:37:56	1	1	3.019.029	5.434.061	7.135.908	1.063.069	1.263.889	1.606.111
2022-12-15T11:37:56	1	1	3.032.061	5.434.348	7.156.107	1.060.719	1.265.558	1.615.408
2022-12-15T11:37:56	1	1	3.029.713	5.410.611	7.125.617	1.061.971	126.63	1.617.932
2022-12-15T11:37:56	1	1	3.011.874	5.348.513	7.049.034	1.063.297	1.276.793	1.623.567
2022-12-15T11:37:56	1	1	3.024.601	5.409.545	7.083.265	1.065.388	1.277.899	1.629.531
2022-12-15T11:37:56	1	1	303.941	5.406.446	7.132.487	1.063.565	1.275.657	1.622.163
2022-12-15T11:37:56	1	1	3.051.314	5.451.803	7.190.949	1.064.373	1.274.965	1.617.062
2022-12-15T11:37:56	1	1	3.059.314	542.448	7.177.427	1.072.195	1.285.034	1.627.113
2022-12-15T11:37:56	1	1	3.047.599	5.438.629	7.178.973	1.069.145	1.285.358	1.632.843
2022-12-15T11:37:56	1	1	3.053.511	5.451.225	7.186.597	1.069.348	1.283.749	1.624.076
2022-12-15T11:37:56	1	1	3.049.194	5.400.993	7.160.285	1.067.883	129.552	1.645.042
2022-12-15T11:37:56	1	1	3.062.039	5.432.807	7.201.396	1.069.462	1.282.758	1.626.815
2022-12-15T11:37:56	1	1	3.067.183	5.462.938	7.196.753	1.073.546	1.294.188	1.642.702
2022-12-15T11:37:56	1	1	3.068.432	5.465.781	7.229.581	1.068.807	1.291.612	1.635.203
2022-12-15T11:37:56	1	1	3.065.135	5.460.022	7.198.004	1.069.798	128.741	1.636.724
2022-12-15T11:37:56	1	1	3.071.793	5.477.068	7.201.396	1.070.159	1.288.076	1.637.441
2022-12-15T11:37:56	1	1	2.998.773	5.325.848	7.021.719	1.057.637	1.257.641	1.604.454
2022-12-15T11:37:23	1	1	2.997.911	5.365.862	7.080.901	1.058.254	1.253.925	1.604.014
2022-12-15T11:37:23	1	1	2.909.276	5.225.076	6.863.053	1.042.363	1.224.395	1.577.183
2022-12-15T11:37:23	1	1	2.821.066	5.173.669	6.754.114	1.026.382	1.190.763	1.546.872
2022-12-15T11:37:23	1	1	2.817.269	5.122.976	6.705.814	1.027.039	1.192.818	1.538.827
2022-12-15T11:37:23	1	1	2.821.775	510.826	6.696.708	1030.06	1.203.694	1.556.521
2022-12-15T11:37:23	1	1	2.835.009	5.157.044	6.758.665	1.028.961	1.192.818	1.547.625
2022-12-15T11:37:23	1	1	2.854.824	522.976	6.829.547	1.031.148	1.197.938	1.545.511
2022-12-15T11:37:23	1	1	284.623	5.185.426	6.745.091	1.032.703	1.202.791	1.550.855
2022-12-15T11:37:23	1	1	2.871.753	5.234.551	6.814.837	1.033.602	1.205.903	1.555.615
2022-12-15T11:37:23	1	1	286.294	5.145.027	6.777.325	1.032.248	1.196.292	1.552.256
2022-12-15T11:37:23	1	1	2.868.293	5.195.636	6.806.493	1035.06	1.209.462	1.565.565
2022-12-15T11:37:23	1	1	2.870.975	5.185.091	6.814.085	1.037.073	1.210.492	1.561.027
2022-12-15T11:37:23	1	1	2.888.983	5.190.903	6.822.746	1.039.865	1.220.228	1.573.574
2022-12-15T11:37:23	1	1	2.897.306	5.222.936	6.863.638	1.037.146	1.207.154	1.564.912
2022-12-15T11:37:23	1	1	2.900.074	5.234.399	684.304	1.040.582	1.226.299	1.571.453
2022-12-15T11:37:23	1	1	2.911.866	5.268.375	6.893.193	1.043.579	1.225.814	157.753
2022-12-15T11:37:23	1	1	291.866	5.236.994	6.880.894	1043.49	1.226.095	1.573.582
2022-12-15T11:37:23	1	1	299.251	5.369.687	7.030.228	1.053.544	1.252.216	1.596.713
2022-12-15T11:37:23	1	1	291.924	5.203.694	6.882.774	1045.25	1.227.972	1.573.057
2022-12-15T11:37:23	1	1	2.917.835	525.913	6.891.957	1.046.307	1.236.154	1.591.562
2022-12-15T11:37:23	1	1	2.921.386	5.210.047	6.853.809	1047.32	1.232.954	1.581.438
2022-12-15T11:37:23	1	1	2.935.635	52.775	6.921.808	1.046.744	1.229.112	1.578.483
2022-12-15T11:37:23	1	1	2.948.864	5.333.906	6.992.635	1.046.478	1.227.466	1.580.492
2022-12-15T11:37:23	1	1	2.949.477	5.328.272	6.993.018	1.050.592	1.241.739	1.583.264
2022-12-15T11:37:23	1	1	2.959.099	5.363.731	7.043.615	1.050.925	1.241.134	1.589.356
2022-12-15T11:37:23	1	1	2.953.708	5.293.542	697.616	1.049.428	1.240.594	1.589.899
2022-12-15T11:37:23	1	1	2.968.531	5.319.162	6.995.695	1.051.666	1.235.435	1.587.955
2022-12-15T11:37:23	1	1	2.980.503	5.366.681	7.037.302	1.056.483	1.248.428	1.598.626
2022-12-15T11:37:23	1	1	2.980.503	5.333.057	7.024.307	1054.34	1.245.672	159.732
2022-12-15T11:37:23	1	1	2.980.695	5.332.357	704.223	1.053.958	1.247.557	1.597.753
2022-12-15T11:37:23	1	1	298.129	5.302.505	7.007.993	1.055.021	1.245.536	1.598.953
2022-12-15T11:37:23	1	1	3.007.816	5.392.794	7.110.442	1.055.372	124.946	1.595.053
2022-12-15T11:37:23	1	1	2.800.056	506.806	6.668.185	1.025.381	1.187.158	1.540.115
2022-12-15T11:36:50	1	1	2.792.193	5.102.425	6.678.523	1.025.984	1.195.151	154.38
2022-12-15T11:36:50	1	1	2.619.466	4.921.058	6.452.179	9.760.884	1.134.629	1.476.338
2022-12-15T11:36:50	1	1	2.464.502	4.757.677	6.265.639	9.494.069	109.974	143.199
2022-12-15T11:36:50	1	1	2.478.944	4.809.217	6.334.785	9.501.992	1.097.078	1.431.141
2022-12-15T11:36:50	1	1	249.108	4.775.848	633.319	9.511.217	1.101.289	1.431.541
2022-12-15T11:36:50	1	1	2.496.825	479.755	6.322.875	9.537.411	1.099.214	1.434.068
2022-12-15T11:36:50	1	1	2.519.098	4.838.842	6.425.259	9.549.508	1.101.386	1.432.719
2022-12-15T11:36:50	1	1	2.521.751	4.832.698	6.347.203	9.596.837	1.116.778	1.450.811
2022-12-15T11:36:50	1	1	252.461	4.805.609	6.332.483	9.618.182	1.116.359	1.446.214
2022-12-15T11:36:50	1	1	2.561.512	4.874.866	6.441.388	9.629.526	1.113.508	1.456.666
2022-12-15T11:36:50	1	1	2.546.838	4.832.232	6.376.632	9.629.845	1.106.142	1.446.729
2022-12-15T11:36:50	1	1	256.383	4.824.556	6.370.889	9.678.741	1.123.142	1.462.197
2022-12-15T11:36:50	1	1	2.585.363	4.871.458	6.417.796	9.729.848	112.275	1.463.095
2022-12-15T11:36:50	1	1	259.812	4.893.374	6.448.352	9.700.958	1.125.776	1.469.814
2022-12-15T11:36:50	1	1	2.608.939	4.917.259	6.453.308	974.537	1.129.604	1.473.705
2022-12-15T11:36:50	1	1	2.617.759	492.977	6.487.989	9.781.624	1.131.152	1.474.964
2022-12-15T11:36:50	1	1	264.961	4.965.218	650.364	9.795.273	1.132.829	147.729
2022-12-15T11:36:50	1	1	2.781.852	5.059.157	6.678.273	1.021.531	1.185.739	1.535.596
2022-12-15T11:36:50	1	1	2.650.561	4.939.761	6.498.618	9.845.344	1.146.481	1.487.522
2022-12-15T11:36:50	1	1	266.188	4.957.761	6.501.953	9.837.572	1.151.407	1.490.555
2022-12-15T11:36:50	1	1	2.665.381	4.948.076	6.529.756	9.864.333	1.151.655	1.494.944
2022-12-15T11:36:50	1	1	2.690.227	498.209	6.559.247	988.705	1.150.024	1.492.839
2022-12-15T11:36:50	1	1	2.692.505	4.973.223	6.525.507	9.905.029	1.158.245	1.508.309
2022-12-15T11:36:50	1	1	2.707.339	5.024.721	6.584.317	9.922.322	1.154.136	150.54
2022-12-15T11:36:50	1	1	272.054	5.061.684	6.618.126	9.951.763	1.164.537	1.510.259
2022-12-15T11:36:50	1	1	2.733.995	5.053.078	6.630.312	9.939.597	1.165.459	1.516.263
2022-12-15T11:36:50	1	1	2.735.401	5.051.642	6.594.675	9.977.062	1.168.598	1.521.515
2022-12-15T11:36:50	1	1	2.749.934	5.057.382	665.929	9.987.186	1.168.465	1.516.413
2022-12-15T11:36:50	1	1	2.756.227	5.071.164	6.682.107	1.000.064	1.173.606	152.183
2022-12-15T11:36:50	1	1	2.759.219	5.033.344	6.602.718	1.017.002	1.173.736	1.522.727
2022-12-15T11:36:50	1	1	2.781.421	5.080.355	6.674.773	1.017.976	1.178.667	1.523.135
2022-12-15T11:36:50	1	1	2.779.395	5.085.556	6.648.719	1.020.013	1.186.282	1.532.673
2022-12-15T11:36:50	1	1	2.448.358	4.745.457	6.282.452	9.436.421	1.087.914	1.419.294
2022-12-15T11:36:16	1	1	2.431.667	4.746.567	6.240.025	9.408.104	1.087.436	1.409.651
2022-12-15T11:36:16	1	1	2.214.094	4.620.509	6.054.058	8.919.154	1.003.489	1.305.907
2022-12-15T11:36:16	1	1	3.320.306	5.885.255	7.726.984	1.198.397	1.397.728	176.923
2022-12-15T11:36:16	1	1	337.815	5.913.594	7.738.641	1.162.215	1.384.158	1.724.671
2022-12-15T11:36:16	1	1	2.531.509	5.571.363	7.031.601	7.864.033	1.089.555	1.303.898
2022-12-15T11:36:16	1	1	2.129.098	503.503	6.401.778	819.33	1.028.228	1.289.681
2022-12-15T11:36:16	1	1	2.193.851	4.860.984	6.297.248	816.685	9.734.859	1.245.176
2022-12-15T11:36:16	1	1	2.168.649	4.787.434	6.209.702	8.383.884	9.606.123	1.246.856
2022-12-15T11:36:16	1	1	2.200.046	4.808.851	6.221.716	8.548.262	9.644.574	1.257.861
2022-12-15T11:36:16	1	1	2.183.374	4.698.741	6.170.398	8.636.683	9.760.968	1.281.991
2022-12-15T11:36:16	1	1	2.191.745	4.712.898	6.148.601	8.699.324	9.646.345	1.268.198
2022-12-15T11:36:16	1	1	2.187.112	467.386	6.119.492	8.756.924	9.690.229	127.968
2022-12-15T11:36:16	1	1	2.188.074	4.644.845	6.098.682	8.816.245	9.755.509	1.280.931
2022-12-15T11:36:16	1	1	219.581	4.624.643	6.058.913	886.419	9.909.195	1.293.113
2022-12-15T11:36:16	1	1	2.199.013	4.574.592	6.050.179	8.906.279	989.983	1.298.008
2022-12-15T11:36:16	1	1	2.216.108	466.036	60.948	8.974.192	1.004.999	1.316.702
2022-12-15T11:36:16	1	1	2.222.962	4.579.935	6.040.934	8.956.738	1.007.765	1.320.668
2022-12-15T11:36:16	1	1	2.424.677	4.738.645	6.288.711	9.389.583	1.078.842	140.574
2022-12-15T11:36:16	1	1	2.230.753	4.595.552	6.053.033	8.999.477	1.019.358	1.332.536
2022-12-15T11:36:16	1	1	2.255.641	4.638.647	6.091.513	8.995.496	1.014.856	1.331.806
2022-12-15T11:36:16	1	1	2.255.197	4.579.867	6.043.055	9.041.284	1.028.185	1.340.277
2022-12-15T11:36:16	1	1	2.277.328	4.633.665	6.134.329	9.061.823	1.020.216	1.336.349
2022-12-15T11:36:16	1	1	2.287.214	4.614.563	6.082.813	9.079.888	1.028.305	1.353.049
2022-12-15T11:36:16	1	1	2.302.467	4.608.273	609.814	9.136.664	1.037.238	1.353.498
2022-12-15T11:36:16	1	1	2.315.802	4.642.131	6.107.285	9.140.444	1.035.713	1.360.658
2022-12-15T11:36:16	1	1	2.332.274	4.658.276	6.185.747	9.176.611	1.044.165	1.361.095
2022-12-15T11:36:16	1	1	2.341.314	4.652.676	6.172.499	9.202.831	104.421	137.118
2022-12-15T11:36:16	1	1	234.855	4.640.335	6.181.234	9.253.428	1.067.559	138.397
2022-12-15T11:36:16	1	1	2.363.171	4.664.254	6.175.196	9.266.367	1.053.709	138.25
2022-12-15T11:36:16	1	1	2.379.824	4.688.032	620.252	9.284.199	104.929	1.378.369
2022-12-15T11:36:16	1	1	2.398.601	4.743.304	6.232.808	9.344.999	1.073.466	1.400.327
2022-12-15T11:36:16	1	1	2.403.468	4.704.116	6.206.698	9.340.564	1.076.288	1.404.554
2022-12-15T11:36:16	1	1	3.522.695	6.068.758	7.945.802	1.205.453	1.400.493	1.775.851
2022-12-15T11:35:49	1	0	3.533.411	6.022.046	7.886.356	1.204.522	1.385.168	1.772.876
2022-12-15T11:35:49	1	0	3.514.259	6.015.992	7.896.792	1.201.274	1.397.835	1.778.185
2022-12-15T11:35:49	1	0	352.674	6.006.057	7.853.159	1.203.458	1.401.599	1.784.265
2022-12-15T11:35:49	1	0	351.851	5.941.853	78.59	1.199.599	1.392.752	1.769.315
2022-12-15T11:35:49	1	0	3.519.982	59.701	7.850.959	1.202.359	1.396.193	1.780.733
2022-12-15T11:35:49	1	0	3.528.315	5.963.373	7.844.065	1.203.837	1.405.834	1.781.983
2022-12-15T11:35:49	1	0	3.513.579	5.958.282	7.866.087	1.205.936	1.405.036	1.782.843
2022-12-15T11:35:49	1	0	3.532.852	6.011.822	7.898.717	1.199.443	1.392.725	176.923
2022-12-15T11:35:49	1	0	3.524.023	6.009.545	7.855.677	1.201.804	1.394.346	1.772.773
2022-12-15T11:35:49	1	0	3.522.489	6.000.611	7.848.646	1.203.102	1.394.004	1.772.404
2022-12-15T11:35:49	1	0	3.525.375	6.020.956	7.893.469	1.198.362	1.396.527	1.775.297
2022-12-15T11:35:49	1	0	3.526.412	6.001.808	7.876.767	1.201.517	1.397.923	1.775.399
2022-12-15T11:35:49	1	0	353.226	6.060.267	7.920.702	1.201.592	139.582	1.776.321
2022-12-15T11:35:49	1	0	3.523.804	6.021.946	7.879.517	1.204.393	1.392.244	1.778.398
2022-12-15T11:35:49	1	0	3.518.839	5.972.599	7.856.538	1.207.033	1.398.525	1.778.208
2022-12-15T11:35:49	1	0	3.537.465	602.563	7.922.514	1.200.961	1.385.562	176.963
2022-12-15T11:35:49	1	0	3.523.854	6.026.812	7.922.189	1.200.638	1.392.725	1.774.395
2022-12-15T11:35:49	1	0	3.520.597	6.010.823	7.871.708	1.205.824	1.407.938	1.783.843
2022-12-15T11:35:49	1	0	3.531.361	6.044.088	7.927.316	1.204.952	1.400.151	1.780.408
2022-12-15T11:35:49	1	0	3.525.133	6.014.006	788.412	1.202.894	1.397.323	178.403
2022-12-15T11:35:49	1	0	3.521.604	6.020.459	7.886.495	1.204.477	1.396.452	1.774.189
2022-12-15T11:35:49	1	0	3.531.664	6.078.448	7.930.624	1.208.737	1.402.965	1.788.808
2022-12-15T11:35:49	1	0	3.529.692	6.017.475	7.895.191	1.202.594	1.400.166	1.777.632
2022-12-15T11:35:49	1	0	3.533.831	6.034.968	7.936.082	1.202.378	138.713	1.771.482
2022-12-15T11:35:49	1	0	3.532.332	6.036.365	7.929.572	1.206.611	1.403.158	1.784.877
2022-12-15T11:35:49	1	0	3.528.998	6.056.961	7.920.909	1.205.807	1.393.009	1.779.255
2022-12-15T11:35:49	1	0	3.528.999	60.301	7.892.706	1.205.382	1.399.207	177.747
2022-12-15T11:35:16	1	0	3.529.521	5.991.285	7.866.405	1.204.607	1.395.282	1.777.655
2022-12-15T11:35:16	1	0	3.531.866	6.005.466	7.851.879	1.203.238	1.402.532	1.781.859
2022-12-15T11:35:16	1	0	3.551.982	6.028.407	7.877.145	1.207.613	1.409.422	178.882
2022-12-15T11:35:16	1	0	3.540.802	6.031.892	7.908.727	1.208.807	1.405.827	1.791.558
2022-12-15T11:35:16	1	0	353.426	5.991.172	7.889.629	1.203.737	1.401.621	1.780.627
2022-12-15T11:35:16	1	0	353.14	6.001.995	7.880.476	1.208.161	1.404.274	1.788.622
2022-12-15T11:35:16	1	0	3.544.904	6.033.454	7.920.063	1205.64	1.405.855	1.783.784
2022-12-15T11:35:16	1	0	3.544.648	6.054.006	7.914.622	1.208.082	1.402.143	1.786.017
2022-12-15T11:35:16	1	0	3.538.535	5.973.915	7.845.489	1.205.853	1.401.517	1.783.118
2022-12-15T11:35:16	1	0	3.523.549	6.042.512	7.888.793	1.202.503	1.397.533	1.777.944
2022-12-15T11:35:16	1	0	3.534.174	5.995.638	7.885.466	1.206.257	1.409.746	1.787.758
2022-12-15T11:35:16	1	0	3.530.205	5.998.426	7.876.637	1.205.865	1.403.977	1.783.599
2022-12-15T11:35:16	1	0	3.539.775	6.031.069	7.922.622	1.208.632	1.403.604	1.783.966
2022-12-15T11:35:16	1	0	3.538.235	6.005.656	785.686	1.201.199	139.721	1.776.894
2022-12-15T11:35:16	1	0	3.530.186	5.954.492	7.819.781	1.209.241	1.408.225	1.782.229
2022-12-15T11:38:51	1	2	3.029.323	5.501.804	7.233.076	1.092.797	1.261.103	1.642.175
2022-12-15T11:38:51	1	2	3.007.895	5.480.731	7.197.691	1.090.067	1.261.835	1.644.496
2022-12-15T11:38:51	1	2	2.994.881	5.469.135	7.179.449	1.089.575	1.262.917	1.645.715
2022-12-15T11:38:51	1	2	2.978.925	5.451.495	7.187.881	1.074.911	1.237.625	1.614.955
2022-12-15T11:38:51	1	2	2.963.827	5.406.918	7.099.764	1.081.605	125.777	1.637.774
2022-12-15T11:38:51	1	2	2.946.541	5.404.214	7.079.651	1.076.643	1.249.029	162.804
2022-12-15T11:38:51	1	2	2.935.456	5.395.678	7.080.699	1.073.588	1.240.727	1.621.667
2022-12-15T11:38:51	1	2	2.933.763	5.403.814	7.085.042	1.070.992	1.240.783	1.623.395
2022-12-15T11:38:51	1	2	2.913.969	5.395.671	7.102.437	1.065.858	1.228.943	1.609.876
2022-12-15T11:38:51	1	2	3.097.659	5.554.078	7.313.015	1.111.469	1.288.645	1.675.755
2022-12-15T11:38:51	1	2	2.898.778	5.364.408	7.056.385	1.066.555	1.233.668	1.608.054
2022-12-15T11:38:51	1	2	2.879.687	5.379.619	7.036.469	1.057.136	1.217.219	1.602.469
2022-12-15T11:38:51	1	2	2.855.958	5.372.892	701.031	1.053.394	1.215.962	1.598.775
2022-12-15T11:38:51	1	2	283.124	5.331.474	6.956.705	1.049.767	1.201.576	1.579.616
2022-12-15T11:38:51	1	2	2.827.742	5.344.703	6.978.819	1.048.261	1.204.109	1.592.079
2022-12-15T11:38:51	1	2	2.811.256	5.333.249	6.947.637	1.044.672	1.207.297	1.594.163
2022-12-15T11:38:51	1	2	2.788.756	5.285.884	691.596	1.039.115	1.190.286	157.152
2022-12-15T11:38:51	1	2	2.776.003	5.269.576	6.914.999	1.036.348	1.198.295	158.644
2022-12-15T11:38:51	1	2	2.752.168	522.218	6.825.503	1033.29	1.180.439	1.564.151
2022-12-15T11:38:51	1	2	2.733.563	5.223.814	681.414	1.025.905	1.182.377	1.554.439
2022-12-15T11:38:51	1	2	2.731.257	5.237.467	6.852.885	1.023.138	1.178.017	1.554.042
2022-12-15T11:38:51	1	2	2.721.241	5.254.908	6.823.679	1.001.722	1.162.212	1.538.506
2022-12-15T11:38:51	1	2	2.681.142	5.145.663	677.637	9.996.049	1.173.952	1.546.121
2022-12-15T11:38:51	1	2	2.678.103	5.189.584	6.779.807	9.944.749	1.166.429	1.540.085
2022-12-15T11:38:51	1	2	2.653.254	5.167.119	6.752.839	9.929.963	1.160.725	1.535.973
2022-12-15T11:38:51	1	2	2.872.008	5.309.743	699.453	1.060.771	1.226.467	1.605.149
2022-12-15T11:38:51	1	2	3.103.843	5.575.753	7.345.988	1.110.234	1.283.258	1.671.115
2022-12-15T11:39:24	1	2	313.356	5.629.684	739.772	1.117.284	129.905	1.683.296
2022-12-15T11:39:24	1	2	3.388.622	5.934.362	7.764.164	1.162.626	1.367.037	1.753.251
2022-12-15T11:39:24	1	2	3.365.394	5.862.481	7.740.105	1.163.473	1.365.721	174.943
2022-12-15T11:39:24	1	2	3.363.488	5.871.112	7.773.578	1.160.187	1.364.449	1.745.221
2022-12-15T11:39:24	1	2	3.361.003	5.876.437	7.744.956	1.162.554	1.372.027	1.751.418
2022-12-15T11:39:24	1	2	3.349.733	5.832.601	7.676.237	1160.64	1.360.276	1.749.547
2022-12-15T11:39:24	1	2	3.353.057	5.906.044	7.736.686	1.157.574	1.358.401	1.742.428
2022-12-15T11:39:24	1	2	3.329.355	582.916	7.670.927	1.155.855	1.355.662	1.737.285
2022-12-15T11:39:24	1	2	3.321.295	5.784.023	7.640.544	1.160.037	1.364.269	1.743.651
2022-12-15T11:39:24	1	2	3.339.618	5.868.276	7.709.794	1.152.441	1.349.003	1.732.808
2022-12-15T11:39:24	1	2	3.328.401	5.833.376	7.676.779	1.152.845	1.347.941	1.733.561
2022-12-15T11:39:24	1	2	3.306.961	5.802.547	7.625.255	1.153.494	1.360.955	1.737.417
2022-12-15T11:39:24	1	2	3.311.346	5.787.652	7.627.609	1.150.909	1.360.602	1.741.757
2022-12-15T11:39:24	1	2	3.290.791	5.804.227	7.613.467	1.146.252	1.335.459	1.722.131
[truncated: 52,832 more rows]
[truncated: 1 more columns]
